# Supplementary material for: Graphitic phosphorus coordinated single Fe atoms for hydrogenative transformations
Source: Nat Commun. 2020 Aug 13;11:4074. doi: 10.1038/s41467-020-17903-0 (PMC7426939; doi:10.1038/s41467-020-17903-0)
Supplement: Supplementary file 3 — Source Data [file 41467_2020_17903_MOESM3_ESM.xlsx]

## Sheet: Figure 2a
Figure 2a. P 2p XPS spectra of Fe-Px-PCC
Fe-P700-PCC									Fe-P800-PCC											Fe-P900-PCC											Fe-P1000-PCC											Fe-P1100-PCC
Binding energy (eV)	Experimental data	Fitting curve	Background	C-O-P	C-O-P	C-PO3/C2-PO2	C-PO3/C2-PO2		Binding energy (eV)	Experimental data	Fitting curve	Background	C-O-P	C-O-P	C-PO3/C2-PO2	C-PO3/C2-PO2	Pgrap	Pgrap		Binding energy (eV)	Experimental data	Fitting curve	Background	C-O-P	C-O-P	C-PO3/C2-PO2	C-PO3/C2-PO2	Pgrap	Pgrap		Binding energy (eV)	Experimental data	Fitting curve	Background	C-O-P	C-O-P	C-PO3/C2-PO2	C-PO3/C2-PO2	Pgrap	Pgrap		Binding energy (eV)	Experimental data	Fitting curve	Background	C-O-P	C-O-P	C-PO3/C2-PO2	C-PO3/C2-PO2
144.38	-56.5674	-46.4644	-56.5674	-53.2051	-53.3576	-56.0812	-53.5227		144.48	16.206	17.2501	16.206	16.206	16.206	16.206	16.206	17.2501	16.206		144.48	9.36676	11.3483	9.36676	9.36676	9.36676	9.36676	9.36676	11.3483	9.36676		144.48	9.09047	9.09047	9.09047	9.09047	9.09047	9.09047	9.09047	9.09047	9.09047		144.58	-6.4329	-5.44928	-6.4329	-6.25373	-6.1428	-6.10835	-6.4329
144.28	13.8252	-46.1462	-56.455	-53.025	-53.1746	-55.9601	-53.3515		144.38	-9.00031	17.267	16.206	16.206	16.206	16.206	16.206	17.267	16.206		144.38	-3.03121	11.3806	9.36676	9.36676	9.36676	9.36676	9.36676	11.3806	9.36676		144.38	-22.0609	9.09047	9.09047	9.09047	9.09047	9.09047	9.09047	9.09047	9.09047		144.48	16.0754	-5.39031	-6.39277	-6.21004	-6.0964	-6.06251	-6.39277
144.18	4.91784	-45.8216	-56.3426	-52.8428	-52.9892	-55.8387	-53.1786		144.28	-25.5866	17.2912	16.2127	16.2127	16.2127	16.2127	16.2127	17.2912	16.2127		144.28	-47.3192	11.4176	9.37072	9.37072	9.37072	9.37072	9.37072	11.4176	9.37072		144.28	-76.7823	9.09726	9.09726	9.09726	9.09726	9.09726	9.09726	9.09726	9.09726		144.38	40.5773	-5.3308	-6.35264	-6.16625	-6.04979	-6.01651	-6.35264
144.08	-3.17955	-45.4905	-56.2302	-52.6585	-52.8014	-55.7172	-53.0039		144.18	-20.8729	17.3202	16.2238	16.2238	16.2238	16.2238	16.2238	17.3202	16.2238		144.18	-15.3872	11.4696	9.38885	9.38885	9.38885	9.38885	9.38885	11.4696	9.38885		144.18	-1.39377	9.11597	9.11597	9.11597	9.11597	9.11597	9.11597	9.11597	9.11597		144.28	7.67349	-5.27072	-6.31251	-6.12235	-6.00297	-5.97036	-6.31251
143.98	-2.90693	-45.1524	-56.1177	-52.4719	-52.611	-55.5953	-52.8274		144.08	-96.7391	17.3484	16.2338	16.2338	16.2338	16.2338	16.2338	17.3484	16.2338		144.08	-29.1051	11.5122	9.39678	9.39678	9.39678	9.39678	9.39678	11.5122	9.39678		144.08	-0.73395	9.11825	9.11825	9.11825	9.11825	9.11825	9.11825	9.11825	9.11825		144.18	-2.78432	-5.21004	-6.27238	-6.07834	-5.95592	-5.92405	-6.27238
143.88	-16.7843	-44.8071	-56.0053	-52.283	-52.4179	-55.4733	-52.6489		143.98	-80.5554	17.3973	16.2639	16.2639	16.2639	16.2639	16.2639	17.3973	16.2639		143.98	-37.8131	11.5602	9.4091	9.4091	9.4091	9.4091	9.4091	11.5602	9.4091		143.98	-16.3367	9.1204	9.1204	9.1204	9.1204	9.1204	9.1204	9.1204	9.1204		144.08	14.5639	-5.14874	-6.23225	-6.0342	-5.90864	-5.87756	-6.23225
143.78	-56.9417	-44.4543	-55.8929	-52.0917	-52.222	-55.3509	-52.4684		143.88	-19.6217	17.4424	16.2898	16.2898	16.2898	16.2898	16.2898	17.4424	16.2898		143.88	13.1689	11.6118	9.4242	9.4242	9.4242	9.4242	9.4242	11.6118	9.4242		143.88	-15.1995	9.12595	9.12595	9.12595	9.12595	9.12595	9.12595	9.12595	9.12595		143.98	-6.96894	-5.0868	-6.19212	-5.98994	-5.86112	-5.8309	-6.19212
143.68	-52.3991	-44.0937	-55.7805	-51.8979	-52.0232	-55.2283	-52.2859		143.78	-4.14167	17.4717	16.2994	16.2994	16.2994	16.2994	16.2994	17.4717	16.2994		143.78	28.701	11.648	9.423	9.423	9.423	9.423	9.423	11.648	9.423		143.78	-44.0022	9.13125	9.13125	9.13125	9.13125	9.13125	9.13125	9.13125	9.13125		143.88	12.3296	-5.02419	-6.15199	-5.94555	-5.81334	-5.78406	-6.15199
143.58	-19.5965	-43.7249	-55.6681	-51.7014	-51.8213	-55.1053	-52.1011		143.68	27.3883	17.4974	16.3048	16.3048	16.3048	16.3048	16.3048	17.4974	16.3048		143.68	0.64634	11.6803	9.41684	9.41684	9.41684	9.41684	9.41684	11.6803	9.41684		143.68	-15.665	9.14282	9.14282	9.14282	9.14282	9.14282	9.14282	9.14282	9.14282		143.78	47.8724	-4.96087	-6.11186	-5.90102	-5.76529	-5.73703	-6.11186
143.48	3.32615	-43.3476	-55.5557	-51.5022	-51.6161	-54.9821	-51.9141		143.58	34.2483	17.5151	16.3019	16.3019	16.3019	16.3019	16.3019	17.5151	16.3019		143.58	-19.6043	11.7225	9.41964	9.41964	9.41964	9.41964	9.41964	11.7225	9.41964		143.58	-19.9678	9.14823	9.14823	9.14823	9.14823	9.14823	9.14823	9.14823	9.14823		143.68	14.6023	-4.89683	-6.07172	-5.85635	-5.71697	-5.68981	-6.07172
143.38	-17.8312	-42.9614	-55.4432	-51.3001	-51.4077	-54.8586	-51.7248		143.48	3.16833	17.5317	16.2971	16.2971	16.2971	16.2971	16.2971	17.5317	16.2971		143.48	32.8551	11.7722	9.42892	9.42892	9.42892	9.42892	9.42892	11.7722	9.42892		143.48	50.9851	9.15457	9.15457	9.15457	9.15457	9.15457	9.15457	9.15457	9.15457		143.58	33.9671	-4.83204	-6.03159	-5.81153	-5.66835	-5.64238	-6.03159
143.28	-3.89862	-42.5659	-55.3308	-51.0951	-51.1956	-54.7347	-51.533		143.38	-19.2317	17.557	16.3006	16.3006	16.3006	16.3006	16.3006	17.557	16.3006		143.38	-6.16546	11.8063	9.42143	9.42143	9.42143	9.42143	9.42143	11.8063	9.42143		143.38	42.5041	9.14546	9.14546	9.14546	9.14546	9.14546	9.14546	9.14546	9.14546		143.48	-16.746	-4.76644	-5.99146	-5.76656	-5.61942	-5.59474	-5.99146
143.18	7.93399	-42.1606	-55.2184	-50.8868	-50.9799	-54.6105	-51.3386		143.28	-13.2517	17.589	16.3101	16.3101	16.3101	16.3101	16.3101	17.589	16.3101		143.28	-20.4061	11.8539	9.42641	9.42641	9.42641	9.42641	9.42641	11.8539	9.42641		143.28	54.0331	9.13819	9.13819	9.13819	9.13819	9.13819	9.13819	9.13819	9.13819		143.38	-23.4262	-4.70003	-5.95133	-5.72143	-5.57017	-5.54689	-5.95133
143.08	-1.00339	-41.7451	-55.106	-50.6754	-50.7602	-54.4859	-51.1416		143.18	-2.80167	17.6199	16.318	16.318	16.318	16.318	16.318	17.6199	16.318		143.18	-12.2866	11.9072	9.43596	9.43596	9.43596	9.43596	9.43596	11.9072	9.43596		143.18	-3.26789	9.12841	9.12841	9.12841	9.12841	9.12841	9.12841	9.12841	9.12841		143.28	10.6027	-4.63274	-5.9112	-5.67613	-5.52058	-5.4988	-5.9112
142.98	-3.2324	-41.3189	-54.9936	-50.4605	-50.5365	-54.361	-50.9417		143.08	3.74833	17.6487	16.3231	16.3231	16.3231	16.3231	16.3231	17.6487	16.3231		143.08	-31.9073	11.9591	9.4429	9.4429	9.4429	9.4429	9.4429	11.9591	9.4429		143.08	12.3611	9.13111	9.13111	9.13111	9.13111	9.13111	9.13111	9.13111	9.13111		143.18	-13.0805	-4.56456	-5.87107	-5.63065	-5.47063	-5.45048	-5.87107
142.88	8.39845	-40.8815	-54.8812	-50.242	-50.3084	-54.2357	-50.739		142.98	31.7412	17.6764	16.3264	16.3264	16.3264	16.3264	16.3264	17.6764	16.3264		142.98	-5.75784	12.0186	9.45613	9.45613	9.45613	9.45613	9.45613	12.0186	9.45613		142.98	-20.1899	9.1304	9.1304	9.1304	9.1304	9.1304	9.1304	9.1304	9.1304		143.08	-56.4262	-4.49543	-5.83094	-5.58499	-5.42032	-5.40191	-5.83094
142.78	-7.4407	-40.4324	-54.7688	-50.0197	-50.0758	-54.11	-50.5332		142.88	0.75147	17.6973	16.3223	16.3223	16.3223	16.3223	16.3223	17.6973	16.3223		142.88	28.2016	12.0709	9.461	9.461	9.461	9.461	9.461	12.0709	9.461		142.88	3.81907	9.13679	9.13679	9.13679	9.13679	9.13679	9.13679	9.13679	9.13679		142.98	-24.1649	-4.42532	-5.79081	-5.53914	-5.36961	-5.35309	-5.79081
142.68	-27.4798	-39.971	-54.6564	-49.7936	-49.8384	-53.9839	-50.3242		142.78	-27.0482	17.7271	16.3265	16.3265	16.3265	16.3265	16.3265	17.7271	16.3265		142.78	2.05385	12.1138	9.45501	9.45501	9.45501	9.45501	9.45501	12.1138	9.45501		142.78	-15.5372	9.13795	9.13795	9.13795	9.13795	9.13795	9.13795	9.13795	9.13795		142.88	-23.9166	-4.35418	-5.75068	-5.49308	-5.31848	-5.30399	-5.75068
142.58	-30.959	-39.4968	-54.5439	-49.5633	-49.596	-53.8573	-50.1119		142.68	-39.2979	17.7652	16.338	16.338	16.338	16.338	16.338	17.7652	16.338		142.68	7.58734	12.1663	9.45737	9.45737	9.45737	9.45737	9.45737	12.1663	9.45737		142.68	-31.9568	9.14333	9.14333	9.14333	9.14333	9.14333	9.14333	9.14333	9.14333		142.78	8.47978	-4.28196	-5.71055	-5.44682	-5.26692	-5.25462	-5.71055
142.48	-8.79814	-39.0089	-54.4315	-49.3287	-49.3483	-53.7303	-49.8961		142.58	20.1524	17.8072	16.3529	16.3529	16.3529	16.3529	16.3529	17.8072	16.3529		142.58	6.11082	12.2186	9.45797	9.45797	9.45797	9.45797	9.45797	12.2186	9.45797		142.58	-10.0763	9.15228	9.15228	9.15228	9.15228	9.15228	9.15228	9.15228	9.15228		142.68	12.9321	-4.2086	-5.67042	-5.40033	-5.21491	-5.20497	-5.67042
142.38	25.3027	-38.5069	-54.3191	-49.0896	-49.095	-53.6029	-49.6767		142.48	41.7427	17.8342	16.3519	16.3519	16.3519	16.3519	16.3519	17.8342	16.3519		142.48	-28.3757	12.2728	9.45904	9.45904	9.45904	9.45904	9.45904	12.2728	9.45904		142.48	-14.2559	9.15647	9.15647	9.15647	9.15647	9.15647	9.15647	9.15647	9.15647		142.58	34.8124	-4.13406	-5.63029	-5.35361	-5.16241	-5.15501	-5.63029
142.28	13.5536	-37.9898	-54.2067	-48.8457	-48.8358	-53.4749	-49.4534		142.38	18.783	17.8562	16.3451	16.3451	16.3451	16.3451	16.3451	17.8562	16.3451		142.38	-43.3022	12.3396	9.47114	9.47114	9.47114	9.47114	9.47114	12.3396	9.47114		142.38	-0.73548	9.16157	9.16157	9.16157	9.16157	9.16157	9.16157	9.16157	9.16157		142.48	4.09777	-4.05828	-5.59016	-5.30665	-5.1094	-5.10473	-5.59016
142.18	47.6518	-37.457	-54.0943	-48.5969	-48.5703	-53.3464	-49.2261		142.28	43.8095	17.8851	16.3445	16.3445	16.3445	16.3445	16.3445	17.8851	16.3445		142.28	7.63127	12.4127	9.48802	9.48802	9.48802	9.48802	9.48802	12.4127	9.48802		142.28	39.5849	9.16372	9.16372	9.16372	9.16372	9.16372	9.16372	9.16372	9.16372		142.38	-5.87102	-3.98119	-5.55003	-5.25943	-5.05586	-5.05413	-5.55003
142.08	27.9176	-36.9076	-53.9819	-48.3428	-48.2983	-53.2174	-48.9947		142.18	-6.85266	17.9083	16.3371	16.3371	16.3371	16.3371	16.3371	17.9083	16.3371		142.18	14.6647	12.4713	9.48861	9.48861	9.48861	9.48861	9.48861	12.4713	9.48861		142.18	78.3054	9.1571	9.1571	9.1571	9.1571	9.1571	9.1571	9.1571	9.1571		142.28	-27.5016	-3.90273	-5.5099	-5.21194	-5.00175	-5.00319	-5.5099
141.98	76.5835	-36.3408	-53.8695	-48.0832	-48.0193	-53.0879	-48.7588		142.08	14.6252	17.9459	16.3433	16.3433	16.3433	16.3433	16.3433	17.9459	16.3433		142.08	20.5382	12.5293	9.48696	9.48696	9.48696	9.48696	9.48696	12.5293	9.48696		142.08	56.0758	9.14203	9.14203	9.14203	9.14203	9.14203	9.14203	9.14203	9.14203		142.18	-41.1861	-3.82283	-5.46977	-5.16418	-4.94704	-4.95189	-5.46977
141.88	68.8294	-35.7557	-53.757	-47.8177	-47.7329	-52.9578	-48.5183		141.98	-1.37695	17.9787	16.3438	16.3438	16.3438	16.3438	16.3438	17.9787	16.3438		141.98	13.3017	12.5873	9.48342	9.48342	9.48342	9.48342	9.48342	12.5873	9.48342		141.98	-82.7961	9.1318	9.1318	9.1318	9.1318	9.1318	9.1318	9.1318	9.1318		142.08	-39.6436	-3.74143	-5.42964	-5.11611	-4.8917	-4.90022	-5.42964
141.78	-49.4847	-35.151	-53.6446	-47.5462	-47.4387	-52.827	-48.273		141.88	-27.1891	18.0168	16.3485	16.3485	16.3485	16.3485	16.3485	18.0168	16.3485		141.88	-13.5148	12.6494	9.4822	9.4822	9.4822	9.4822	9.4822	12.6494	9.4822		141.88	-27.4529	9.15184	9.15184	9.15184	9.15184	9.15184	9.15184	9.15184	9.15184		141.98	-32.2722	-3.65843	-5.38951	-5.06773	-4.83568	-4.84816	-5.38951
141.68	-16.7989	-34.526	-53.5322	-47.2682	-47.1362	-52.6957	-48.0225		141.78	-2.17124	18.0628	16.3601	16.3601	16.3601	16.3601	16.3601	18.0628	16.3601		141.78	-48.6076	12.7221	9.48955	9.48955	9.48955	9.48955	9.48955	12.7221	9.48955		141.78	-21.7696	9.15981	9.15981	9.15981	9.15981	9.15981	9.15981	9.15981	9.15981		141.88	-51.2967	-3.57375	-5.34938	-5.01903	-4.77896	-4.79569	-5.34938
141.58	-19.923	-33.8793	-53.4198	-46.9834	-46.8249	-52.5636	-47.7667		141.68	24.2866	18.1032	16.3651	16.3651	16.3651	16.3651	16.3651	18.1032	16.3651		141.68	-2.18776	12.8081	9.50814	9.50814	9.50814	9.50814	9.50814	12.8081	9.50814		141.68	-44.4463	9.16655	9.16655	9.16655	9.16655	9.16655	9.16655	9.16655	9.16655		141.78	29.3487	-3.48731	-5.30924	-4.96998	-4.72148	-4.74279	-5.30924
141.48	-18.3871	-33.2097	-53.3074	-46.6915	-46.5042	-52.4309	-47.5053		141.58	-9.03605	18.1377	16.363	16.363	16.363	16.363	16.363	18.1377	16.363		141.58	-14.8279	12.8813	9.51188	9.51188	9.51188	9.51188	9.51188	12.8813	9.51188		141.58	-94.6331	9.17823	9.17823	9.17823	9.17823	9.17823	9.17823	9.17823	9.17823		141.68	-3.77979	-3.39901	-5.26911	-4.92056	-4.6632	-4.68945	-5.26911
141.38	11.4532	-32.516	-53.195	-46.392	-46.1736	-52.2974	-47.2379		141.48	15.8365	18.1822	16.3697	16.3697	16.3697	16.3697	16.3697	18.1822	16.3697		141.48	-2.71799	12.9608	9.51966	9.51966	9.51966	9.51966	9.51966	12.9608	9.51966		141.48	-45.8898	9.20084	9.20084	9.20084	9.20084	9.20084	9.20084	9.20084	9.20084		141.58	1.31567	-3.30875	-5.22898	-4.87076	-4.60407	-4.63564	-5.22898
141.28	-5.36533	-31.7967	-53.0825	-46.0845	-45.8325	-52.1632	-46.9642		141.38	24.6191	18.2213	16.3699	16.3699	16.3699	16.3699	16.3699	18.2213	16.3699		141.38	-17.6981	13.0387	9.52358	9.52358	9.52358	9.52358	9.52358	13.0387	9.52358		141.38	2.05205	9.21284	9.21284	9.21284	9.21284	9.21284	9.21284	9.21284	9.21284		141.48	8.45114	-3.21641	-5.18885	-4.82055	-4.54403	-4.58134	-5.18885
141.18	2.44612	-31.0502	-52.9701	-45.7685	-45.48	-52.0281	-46.6839		141.28	-16.4084	18.2593	16.3677	16.3677	16.3677	16.3677	16.3677	18.2593	16.3677		141.28	-19.1063	13.1238	9.53228	9.53228	9.53228	9.53228	9.53228	13.1238	9.53228		141.28	-0.58531	9.2144	9.2144	9.2144	9.2144	9.2144	9.2144	9.2144	9.2144		141.38	-2.68182	-3.12189	-5.14872	-4.76991	-4.48304	-4.52653	-5.14872
141.08	38.6076	-30.275	-52.8577	-45.4437	-45.1156	-51.8923	-46.3967		141.18	23.0142	18.3096	16.3764	16.3764	16.3764	16.3764	16.3764	18.3096	16.3764		141.18	5.95857	13.2119	9.54144	9.54144	9.54144	9.54144	9.54144	13.2119	9.54144		141.18	30.8273	9.21654	9.21654	9.21654	9.21654	9.21654	9.21654	9.21654	9.21654		141.28	-36.4094	-3.02505	-5.10859	-4.71882	-4.42102	-4.47119	-5.10859
140.98	-7.83097	-29.4693	-52.7453	-45.1093	-44.7383	-51.7555	-46.102		141.08	64.7367	18.3507	16.3747	16.3747	16.3747	16.3747	16.3747	18.3507	16.3747		141.08	-24.7166	13.2946	9.54259	9.54259	9.54259	9.54259	9.54259	13.2946	9.54259		141.08	-50.64	9.21183	9.21183	9.21183	9.21183	9.21183	9.21183	9.21183	9.21183		141.18	-55.4089	-2.92576	-5.06846	-4.66725	-4.35791	-4.41527	-5.06846
140.88	69.2105	-28.6311	-52.6329	-44.765	-44.3473	-51.6178	-45.7996		140.98	92.4493	18.3821	16.3618	16.3618	16.3618	16.3618	16.3618	18.3821	16.3618		140.98	51.2982	13.3899	9.55355	9.55355	9.55355	9.55355	9.55355	13.3899	9.55355		140.98	-44.3074	9.22487	9.22487	9.22487	9.22487	9.22487	9.22487	9.22487	9.22487		141.08	-26.4915	-2.82387	-5.02833	-4.61517	-4.29364	-4.35877	-5.02833
140.78	20.5119	-27.7584	-52.5205	-44.4099	-43.9417	-51.4792	-45.489		140.88	47.0618	18.4077	16.3414	16.3414	16.3414	16.3414	16.3414	18.4077	16.3414		140.88	52.0031	13.4637	9.5402	9.5402	9.5402	9.5402	9.5402	13.4637	9.5402		140.88	3.84524	9.23653	9.23653	9.23653	9.23653	9.23653	9.23653	9.23653	9.23653		140.98	-1.90601	-2.71923	-4.9882	-4.56254	-4.22812	-4.30164	-4.9882
140.68	-30.1766	-26.849	-52.4081	-44.0436	-43.5204	-51.3395	-45.1697		140.78	26.5444	18.4469	16.3332	16.3332	16.3332	16.3332	16.3332	18.4469	16.3332		140.78	-4.72211	13.5403	9.52661	9.52661	9.52661	9.52661	9.52661	13.5403	9.52661		140.78	20.3779	9.2377	9.2377	9.2377	9.2377	9.2377	9.2377	9.2377	9.2377		140.88	15.3474	-2.61168	-4.94807	-4.50935	-4.16127	-4.24387	-4.94807
140.58	47.0676	-25.9006	-52.2956	-43.6653	-43.0823	-51.1987	-44.8412		140.68	20.6069	18.4933	16.3305	16.3305	16.3305	16.3305	16.3305	18.4933	16.3305		140.68	-38.0373	13.6381	9.53117	9.53117	9.53117	9.53117	9.53117	13.6381	9.53117		140.68	-25.9133	9.23527	9.23527	9.23527	9.23527	9.23527	9.23527	9.23527	9.23527		140.78	34.6229	-2.50101	-4.90794	-4.45555	-4.09299	-4.1854	-4.90794
140.48	38.344	-24.9103	-52.1832	-43.2741	-42.6262	-51.0568	-44.5029		140.58	11.3551	18.5429	16.3294	16.3294	16.3294	16.3294	16.3294	18.5429	16.3294		140.58	-27.0325	13.7499	9.54639	9.54639	9.54639	9.54639	9.54639	13.7499	9.54639		140.58	-89.5403	9.24293	9.24293	9.24293	9.24293	9.24293	9.24293	9.24293	9.24293		140.68	23.8284	-2.38704	-4.86781	-4.4011	-4.02319	-4.12621	-4.86781
140.38	-4.54961	-23.8757	-52.0708	-42.8695	-42.1507	-50.9137	-44.1542		140.48	37.59	18.5968	16.3307	16.3307	16.3307	16.3307	16.3307	18.5968	16.3307		140.48	21.1383	13.8616	9.55809	9.55809	9.55809	9.55809	9.55809	13.8616	9.55809		140.48	-34.0773	9.26445	9.26445	9.26445	9.26445	9.26445	9.26445	9.26445	9.26445		140.58	-35.7666	-2.26957	-4.82768	-4.34596	-3.95175	-4.06626	-4.82768
140.28	11.0868	-22.7933	-51.9584	-42.4503	-41.6544	-50.7694	-43.7945		140.38	-12.3252	18.6457	16.325	16.325	16.325	16.325	16.325	18.6457	16.325		140.38	-33.9139	13.9615	9.55438	9.55438	9.55438	9.55438	9.55438	13.9615	9.55438		140.38	-44.0343	9.27389	9.27389	9.27389	9.27389	9.27389	9.27389	9.27389	9.27389		140.48	-45.3151	-2.14835	-4.78755	-4.2901	-3.87854	-4.0055	-4.78755
140.18	-9.22677	-21.66	-51.846	-42.0156	-41.1356	-50.6236	-43.4231		140.28	-12.3003	18.7098	16.3327	16.3327	16.3327	16.3327	16.3327	18.7098	16.3327		140.28	0.73381	14.0828	9.56828	9.56828	9.56828	9.56828	9.56828	14.0828	9.56828		140.28	-67.7613	9.28551	9.28551	9.28551	9.28551	9.28551	9.28551	9.28551	9.28551		140.38	-28.1757	-2.02315	-4.74742	-4.23345	-3.80345	-3.94389	-4.74742
140.08	39.1797	-20.4724	-51.7336	-41.5646	-40.5926	-50.4765	-43.0393		140.18	-73.3155	18.776	16.3403	16.3403	16.3403	16.3403	16.3403	18.776	16.3403		140.18	24.6516	14.197	9.57111	9.57111	9.57111	9.57111	9.57111	14.197	9.57111		140.18	-48.5684	9.3023	9.3023	9.3023	9.3023	9.3023	9.3023	9.3023	9.3023		140.28	-31.4382	-1.89367	-4.70729	-4.17597	-3.7263	-3.88139	-4.70729
139.98	55.0361	-19.2261	-51.6212	-41.0958	-40.0235	-50.3279	-42.6423		140.08	-38.1506	18.8607	16.3642	16.3643	16.3643	16.3642	16.3642	18.8607	16.3642		140.08	-14.2807	14.3077	9.56629	9.56629	9.56629	9.56629	9.56629	14.3077	9.56629		140.08	-59.4154	9.3149	9.3149	9.3149	9.3149	9.3149	9.3149	9.3149	9.3149		140.18	5.17825	-1.75964	-4.66716	-4.1176	-3.64695	-3.81795	-4.66716
139.88	14.5625	-17.9172	-51.5087	-40.6083	-39.4262	-50.1778	-42.2311		139.98	-18.9858	18.9384	16.3788	16.3788	16.3789	16.3788	16.3788	18.9383	16.3788		139.98	-31.333	14.4352	9.57391	9.57391	9.57391	9.57391	9.57391	14.4352	9.57391		139.98	-63.6124	9.32987	9.32987	9.32987	9.32987	9.32987	9.32987	9.32987	9.32987		140.08	-10.1703	-1.62074	-4.62702	-4.05828	-3.56523	-3.75351	-4.62702
139.78	1.10891	-16.5405	-51.3963	-40.1005	-38.7982	-50.0259	-41.8049		139.88	-33.3509	19.0134	16.3882	16.3883	16.3885	16.3882	16.3882	19.0131	16.3882		139.88	-43.6853	14.5727	9.587	9.587	9.587	9.587	9.587	14.5727	9.587		139.88	-5.35944	9.34576	9.34576	9.34576	9.34576	9.34576	9.34576	9.34576	9.34576		139.98	-7.49682	-1.4766	-4.5869	-3.99795	-3.48093	-3.68801	-4.5869
139.68	-23.2147	-15.0913	-51.2839	-39.5711	-38.137	-49.8723	-41.3626		139.78	18.6039	19.0949	16.4015	16.4016	16.4019	16.4015	16.4015	19.0944	16.4015		139.78	28.1125	14.719	9.60404	9.60404	9.60404	9.60404	9.60404	14.719	9.60404		139.78	4.07353	9.34897	9.34897	9.34897	9.34897	9.34897	9.34897	9.34897	9.34897		139.88	5.07664	-1.32686	-4.54676	-3.93653	-3.39385	-3.62139	-4.54676
139.58	-1.46704	-13.5638	-51.1715	-39.0185	-37.4398	-49.7168	-40.9032		139.68	23.2417	19.1653	16.4009	16.4011	16.4017	16.4009	16.4009	19.1644	16.4009		139.68	14.5402	14.8475	9.59812	9.59812	9.59813	9.59812	9.59812	14.8475	9.59812		139.68	2.47584	9.35012	9.35012	9.35012	9.35012	9.35012	9.35012	9.35012	9.35012		139.78	-27.8709	-1.17108	-4.50663	-3.87394	-3.30373	-3.55359	-4.50663
139.48	-22.2764	-11.9516	-51.0591	-38.441	-36.7033	-49.5593	-40.4253		139.58	-29.4121	19.2376	16.3991	16.3993	16.4005	16.3991	16.3991	19.236	16.3991		139.58	-16.2528	14.9856	9.59654	9.59654	9.59657	9.59654	9.59654	14.9856	9.59654		139.58	-11.1149	9.35162	9.35162	9.35162	9.35162	9.35162	9.35162	9.35162	9.35162		139.68	-0.03843	-1.0088	-4.4665	-3.81009	-3.21032	-3.48453	-4.4665
139.38	-35.9357	-10.2482	-50.9467	-37.8366	-35.9241	-49.3997	-39.9278		139.48	50.9742	19.3275	16.4113	16.4117	16.4138	16.4113	16.4113	19.3247	16.4113		139.48	61.1774	15.1392	9.60481	9.60481	9.60487	9.60481	9.60481	15.1392	9.60481		139.48	-17.2056	9.35607	9.35607	9.35607	9.35607	9.35607	9.35607	9.35607	9.35607		139.58	10.5631	-0.83955	-4.42637	-3.7449	-3.11334	-3.41414	-4.42637
139.28	-9.12504	-8.44559	-50.8343	-37.2032	-35.0982	-49.2379	-39.4091		139.38	58.9805	19.4	16.4021	16.4028	16.4065	16.4021	16.4021	19.3949	16.4021		139.38	83.0376	15.2741	9.58831	9.58831	9.58845	9.58831	9.58831	15.2739	9.58831		139.38	-37.7963	9.36186	9.36186	9.36186	9.36186	9.36186	9.36186	9.36186	9.36186		139.48	-42.3246	-0.66273	-4.38624	-3.67825	-3.01244	-3.34233	-4.38624
139.18	13.5856	-6.53556	-50.7218	-36.5386	-34.2211	-49.0737	-38.8677		139.28	18.8168	19.4752	16.3908	16.392	16.3984	16.3908	16.3908	19.4663	16.3908		139.28	30.2579	15.4082	9.56482	9.56482	9.5651	9.56482	9.56482	15.408	9.56482		139.28	-44.207	9.37214	9.37214	9.37214	9.37214	9.37214	9.37214	9.37214	9.37214		139.38	-6.81239	-0.47777	-4.34611	-3.61004	-2.90728	-3.26902	-4.34611
139.08	1.5363	-4.50915	-50.6094	-35.8403	-33.2882	-48.9069	-38.302		139.18	41.9131	19.5672	16.3901	16.3922	16.4033	16.3901	16.3901	19.552	16.3901		139.18	0.57808	15.5661	9.5582	9.5582	9.55877	9.5582	9.5582	15.5655	9.5582		139.18	-11.2377	9.38381	9.38381	9.38381	9.38381	9.38381	9.38381	9.38381	9.38381		139.28	14.0889	-0.28394	-4.30598	-3.54014	-2.79744	-3.19411	-4.30598
138.98	29.7826	-2.35546	-50.497	-35.1055	-32.2936	-48.7374	-37.7099		139.08	49.3994	19.6611	16.3833	16.3869	16.4057	16.3833	16.3833	19.635	16.3833		139.08	13.6083	15.7406	9.56107	9.56107	9.56223	9.56107	9.56107	15.7394	9.56107		139.08	11.0316	9.38831	9.3883	9.3883	9.38831	9.3883	9.3883	9.3883	9.3883		139.18	14.7101	-0.08052	-4.26585	-3.46841	-2.68247	-3.11748	-4.26585
138.88	-11.3887	-0.06358	-50.3846	-34.3311	-31.2315	-48.5651	-37.0897		138.98	5.60567	19.7639	16.3745	16.3806	16.4122	16.3745	16.3745	19.72	16.3745		138.98	-8.98147	15.9189	9.55978	9.55978	9.56206	9.55978	9.55978	15.9167	9.55978		138.98	-10.8691	9.38797	9.38794	9.38794	9.38797	9.38794	9.38794	9.38794	9.38794		139.08	19.3354	0.1333	-4.22572	-3.3947	-2.56187	-3.03905	-4.22572
138.78	-3.49004	2.38007	-50.2722	-33.5137	-30.0944	-48.3896	-36.4388		138.88	-6.35804	19.8937	16.3773	16.3877	16.44	16.3773	16.3773	19.8208	16.3773		138.88	1.59404	16.1133	9.5657	9.5657	9.57012	9.5657	9.5657	16.1089	9.5657		138.88	10.0102	9.39242	9.39236	9.39236	9.39242	9.39236	9.39236	9.39236	9.39236		138.98	5.79062	0.3585	-4.18559	-3.31884	-2.43505	-2.95866	-4.18559
138.68	5.09863	4.98968	-50.1598	-32.6495	-28.8745	-48.2108	-35.7549		138.78	0.54459	20.0487	16.3834	16.4006	16.4859	16.3834	16.3834	19.9291	16.3834		138.78	52.486	16.3144	9.56825	9.56825	9.57665	9.56825	9.56825	16.306	9.56825		138.78	-38.2428	9.39238	9.39222	9.39222	9.39238	9.39222	9.39222	9.39222	9.39222		138.88	6.82488	0.59606	-4.14546	-3.24065	-2.30139	-2.87621	-4.14546
138.58	12.7373	7.78129	-50.0474	-31.7342	-27.5627	-48.0285	-35.0353		138.68	12.9132	20.2338	16.3877	16.4158	16.5531	16.3877	16.3877	20.0401	16.3877		138.68	24.0879	16.5113	9.55453	9.55453	9.57021	9.55453	9.55453	16.4957	9.55453		138.68	67.2734	9.40297	9.4026	9.4026	9.40297	9.4026	9.4026	9.4026	9.4026		138.78	7.54274	0.8472	-4.10533	-3.15992	-2.16013	-2.79153	-4.10533
138.48	0.37596	10.7744	-49.9349	-30.7629	-26.1482	-47.8424	-34.2769		138.58	44.0717	20.462	16.3886	16.4343	16.6521	16.3886	16.3886	20.1527	16.3886		138.58	-5.04014	16.7324	9.54988	9.54989	9.57865	9.54988	9.54988	16.7036	9.54988		138.58	9.51959	9.39083	9.38999	9.38999	9.39083	9.38999	9.38999	9.38999	9.38999		138.68	-10.1949	1.11319	-4.0652	-3.07643	-2.01044	-2.70448	-4.0652
138.38	-8.42537	13.9896	-49.8225	-29.7302	-24.6191	-47.6523	-33.4765		138.48	19.9103	20.7495	16.3812	16.4547	16.7951	16.3812	16.3812	20.2622	16.3812		138.48	39.0118	16.9827	9.55455	9.55457	9.60638	9.55455	9.55455	16.9308	9.55455		138.48	-60.8642	9.39182	9.38997	9.38997	9.39182	9.38997	9.38997	9.38997	9.38997		138.58	-47.4285	1.39548	-4.02507	-2.98992	-1.85138	-2.61488	-4.02507
138.28	-30.3767	17.4525	-49.7101	-28.6292	-22.9607	-47.4577	-32.6302		138.38	-12.5011	21.1413	16.3803	16.4968	17.0215	16.3803	16.3803	20.3835	16.3803		138.38	24.5537	17.2462	9.54513	9.54518	9.63688	9.54513	9.54513	17.1544	9.54513		138.38	-2.15804	9.40925	9.40527	9.40527	9.40925	9.40527	9.40527	9.40527	9.40527		138.48	-29.5921	1.69582	-3.98494	-2.9001	-1.6818	-2.52254	-3.98494
138.18	18.6624	21.1914	-49.5977	-27.4526	-21.1565	-47.2585	-31.7341		138.28	-17.9125	21.6823	16.388	16.5708	17.3679	16.388	16.388	20.5194	16.388		138.28	-7.94432	17.5534	9.54032	9.54044	9.69987	9.54032	9.54033	17.3938	9.54032		138.28	-23.8919	9.41616	9.40779	9.40779	9.41616	9.40779	9.40779	9.40779	9.40779		138.38	10.0423	2.01605	-3.94481	-2.80666	-1.50044	-2.42727	-3.94481
138.08	21.135	25.2394	-49.4853	-26.1914	-19.1872	-47.0542	-30.7836		138.18	41.296	22.4239	16.3971	16.6807	17.8744	16.3971	16.3972	20.663	16.3971		138.18	-6.29117	17.9281	9.54592	9.54618	9.81841	9.54592	9.54592	17.6554	9.54592		138.18	-26.6657	9.43222	9.41505	9.41505	9.43222	9.41505	9.41505	9.41505	9.41505		138.28	-24.7563	2.35854	-3.90468	-2.70925	-1.3057	-2.32883	-3.90468
137.98	-18.2325	29.6376	-49.3729	-24.8341	-17.029	-46.8444	-29.7736		138.08	40.7446	23.4286	16.3905	16.8252	18.5868	16.3905	16.3906	20.7974	16.3905		138.08	15.5683	18.3868	9.55098	9.55157	10.0081	9.55098	9.551	17.9291	9.55098		138.08	22.2671	9.45731	9.4229	9.42291	9.4573	9.4229	9.4229	9.4229	9.4229		138.18	4.88205	2.72592	-3.86455	-2.60745	-1.09567	-2.22697	-3.86455
137.88	-45.78	34.4322	-49.2604	-23.3673	-14.6548	-46.6288	-28.6984		137.98	7.93319	24.8195	16.384	17.043	19.6052	16.384	16.3843	20.9389	16.384		137.98	-4.35231	18.964	9.54906	9.55034	10.3023	9.54906	9.54909	18.2094	9.54906		137.98	-40.1844	9.4874	9.4201	9.42012	9.48738	9.4201	9.4201	9.4201	9.4201		138.08	32.5344	3.12144	-3.82441	-2.50083	-0.86795	-2.12145	-3.82441
137.78	23.8325	39.6814	-49.148	-21.7733	-12.0312	-46.4067	-27.5515		137.88	5.42176	26.7445	16.3862	17.3737	21.0459	16.3862	16.3869	21.0968	16.3862		137.88	-2.84288	19.7324	9.5535	9.55627	10.7727	9.5535	9.55358	18.5104	9.5535		137.88	-60.3558	9.5594	9.43091	9.43096	9.55935	9.43091	9.43091	9.43091	9.43091		137.98	0.95782	3.54936	-3.78428	-2.38885	-0.6193	-2.01195	-3.78428
137.68	-78.5749	45.4532	-49.0356	-20.0306	-9.1197	-46.1778	-26.3256		137.78	-16.2228	29.3765	16.3892	17.8519	23.038	16.3892	16.3905	21.2634	16.3892		137.78	5.86655	20.7706	9.55747	9.56328	11.4958	9.55747	9.55764	18.8263	9.55747		137.78	-51.1273	9.68565	9.44612	9.44624	9.68552	9.44612	9.44612	9.44612	9.44612		137.88	-24.5792	4.01499	-3.74415	-2.27094	-0.34546	-1.89815	-3.74415
137.58	-38.5324	51.8295	-48.9232	-18.1112	-5.87478	-45.9413	-25.0128		137.68	86.8204	32.9476	16.3979	18.5402	25.7558	16.3979	16.4007	21.4444	16.3979		137.68	-18.464	22.1954	9.55865	9.5706	12.5858	9.55865	9.55903	19.156	9.55865		137.68	-82.5088	9.89527	9.45931	9.45963	9.89495	9.45931	9.45931	9.45931	9.45931		137.78	9.53931	4.52575	-3.70402	-2.14637	-0.04028	-1.77968	-3.70402
137.48	5.54878	58.9127	-48.8108	-15.9788	-2.24122	-45.6967	-23.6031		137.58	82.0736	37.7052	16.3791	19.4807	29.3697	16.3792	16.3849	21.6071	16.3791		137.58	-13.3846	24.1792	9.56761	9.59167	14.2109	9.56761	9.56847	19.511	9.56761		137.58	-31.2303	10.254	9.47935	9.48015	10.2532	9.47935	9.47935	9.47935	9.47935		137.68	29.4209	5.09169	-3.66389	-2.01435	0.30486	-1.65615	-3.66389
137.38	54.5346	66.8223	-48.6984	-13.5873	1.84336	-45.4431	-22.0857		137.48	43.1467	44.0208	16.3615	20.801	34.1501	16.3618	16.373	21.7809	16.3615		137.48	3.87484	26.9289	9.57495	9.62235	16.5713	9.57495	9.57681	19.8834	9.57495		137.48	2.99827	10.8322	9.48822	9.49015	10.8302	9.48822	9.48822	9.48822	9.48822		137.58	2.45541	5.72692	-3.62376	-1.87387	0.70245	-1.52712	-3.62376
137.28	97.1705	75.7082	-48.586	-10.8768	6.45396	-45.1796	-20.4472		137.38	51.4899	52.3061	16.3544	22.6361	40.3798	16.3549	16.3769	21.9757	16.3544		137.38	55.5777	30.72	9.57677	9.66814	19.931	9.57678	9.58073	20.2705	9.57677		137.38	0.48679	11.766	9.48963	9.49415	11.7615	9.48963	9.48963	9.48963	9.48963		137.48	50.964	6.45178	-3.58363	-1.72357	1.17068	-1.39209	-3.58363
137.18	52.6863	85.7469	-48.4736	-7.77171	11.6748	-44.9053	-18.6717		137.28	115.213	63.0201	16.345	25.1328	48.3531	16.3461	16.3882	22.1797	16.345		137.28	71.4465	35.8962	9.56206	9.73442	24.6147	9.56208	9.57031	20.6629	9.56206		137.28	-21.9776	13.257	9.4916	9.50191	13.2467	9.4916	9.4916	9.4916	9.4916		137.38	20.2505	7.2946	-3.5435	-1.56173	1.73536	-1.25053	-3.5435
137.08	47.3122	97.1498	-48.3611	-4.17695	17.6016	-44.6186	-16.7397		137.18	98.7563	76.6779	16.3186	28.472	58.3804	16.3209	16.3998	22.379	16.3186		137.18	87.6653	42.9038	9.54227	9.86045	31.0372	9.54232	9.55911	21.0738	9.54228		137.18	16.7798	15.5804	9.49845	9.52132	15.5575	9.49845	9.49845	9.49845	9.49845		137.28	12.1371	8.29561	-3.50337	-1.38576	2.43317	-1.10179	-3.50337
136.98	145.288	110.175	-48.2487	0.02779	24.3442	-44.3178	-14.6255		137.08	159.229	93.8839	16.2965	32.9124	70.8142	16.3013	16.4463	22.5959	16.2966		137.08	116.604	52.2613	9.51728	10.092	39.6654	9.51738	9.55087	21.5048	9.51728		137.08	-25.4728	19.0899	9.49686	9.54618	19.0406	9.49686	9.49686	9.49686	9.49686		137.18	-11.2652	9.50986	-3.46324	-1.19186	3.31435	-0.94522	-3.46324
136.88	158.544	125.12	-48.1363	4.98772	32.0206	-44.0005	-12.297		136.98	193.773	115.252	16.2584	38.7175	85.96	16.2676	16.5294	22.8108	16.2584		136.98	83.3928	64.5725	9.48303	10.499	51.0198	9.48327	9.54863	21.9539	9.48304		136.98	40.0046	24.2844	9.50448	9.60787	24.181	9.50448	9.50448	9.50448	9.50448		137.08	-4.0171	11.0115	-3.42311	-0.97415	4.44604	-0.78006	-3.42311
136.78	105.48	142.344	-48.0239	10.8814	40.7633	-43.6628	-9.70998		136.88	255.316	141.437	16.211	46.221	104.107	16.2288	16.6919	23.032	16.2111		136.88	129.372	80.5359	9.4594	11.2168	65.6689	9.45995	9.58475	22.4431	9.45941		136.88	66.602	31.7408	9.49784	9.70853	31.5301	9.49784	9.49784	9.49784	9.49784		136.98	13.701	12.8987	-3.38298	-0.72328	5.91577	-0.60542	-3.38297
136.68	132.266	162.256	-47.9115	17.9178	50.7099	-43.2994	-6.80614		136.78	232.919	173.102	16.1471	55.7916	125.481	16.1808	16.9844	23.2533	16.1472		136.78	155.12	100.879	9.42104	12.3959	84.1402	9.42228	9.65547	22.9497	9.42108		136.78	139.039	42.1939	9.48539	9.90292	41.7763	9.48539	9.48539	9.48539	9.4854		136.88	18.5401	15.296	-3.34285	-0.42455	7.8318	-0.42036	-3.34282
136.58	175.521	185.33	-47.7991	26.3391	62.0018	-42.9018	-3.5063		136.68	241.152	210.912	16.0893	67.8645	150.235	16.1518	17.5194	23.4987	16.0895		136.68	185.469	126.404	9.37444	14.3024	106.936	9.37717	9.80348	23.4826	9.37453		136.68	94.8768	56.4635	9.45717	10.2616	55.6591	9.45717	9.45718	9.45717	9.45721		136.78	74.9792	18.3585	-3.30272	-0.05479	10.3245	-0.22374	-3.30263
136.48	123.637	212.111	-47.6867	36.4235	74.7846	-42.4565	0.29897		136.58	254.735	255.457	16.0292	82.8743	178.368	16.1437	18.4253	23.7614	16.0297		136.58	247.038	157.928	9.31812	17.306	134.44	9.32398	10.0864	24.0434	9.31834		136.58	136.854	75.4774	9.43856	10.9453	73.9706	9.43856	9.43859	9.43856	9.43863		136.68	62.1183	22.2708	-3.26259	0.4217	13.5409	-0.01434	-3.26234
136.38	249.203	243.193	-47.5742	48.472	89.1861	-41.9427	4.75542		136.48	325.928	307.295	15.9654	101.287	209.751	16.1714	19.9041	24.0419	15.9664		136.48	252.387	196.283	9.2421	21.9132	166.869	9.25443	10.5885	24.6256	9.24258		136.48	188.002	100.153	9.4108	12.1549	97.4086	9.4108	9.41091	9.4108	9.41096		136.58	20.2174	27.2455	-3.22246	1.05869	17.6374	0.20922	-3.22176
136.28	342.309	279.248	-47.4618	62.8129	105.316	-41.3278	10.0613		136.38	375.572	366.869	15.8827	123.543	244.048	16.2469	22.2335	24.3264	15.8846		136.38	322.335	242.301	9.16432	28.8324	204.211	9.1897	11.4732	25.2504	9.16535		136.38	210.629	131.372	9.37189	14.2304	126.513	9.3719	9.37226	9.37189	9.37225		136.48	16.2765	33.5202	-3.18233	1.93555	22.7694	0.44861	-3.18044
136.18	348.975	320.972	-47.3494	79.7795	123.23	-40.5615	16.4761		136.28	472.175	434.599	15.7866	150.091	280.775	16.4196	25.8327	24.623	15.7903		136.28	390.634	296.782	9.06416	38.9408	246.14	9.11525	12.939	25.9017	9.0663		136.28	254.086	169.931	9.32806	17.692	161.565	9.32807	9.3293	9.32806	9.32884		136.38	56.8856	41.3447	-3.1422	3.16486	29.0703	0.70562	-3.13728
136.08	351.811	369.073	-47.237	99.6981	142.896	-39.5674	24.3353		136.18	554.488	510.793	15.6647	181.3	319.223	16.7464	31.2543	24.9213	15.6716		136.18	435.003	360.511	8.94212	53.3533	291.989	9.04277	15.3056	26.5842	8.94649		136.18	197.034	216.429	9.27473	23.2739	202.424	9.27476	9.2787	9.27473	9.27641		136.28	56.2647	50.9768	-3.10206	4.90246	36.6364	0.98244	-3.08974
135.98	360.877	424.25	-47.1246	122.88	164.159	-38.2309	34.0681		136.08	620.861	595.724	15.5208	217.461	358.516	17.3376	39.2516	25.2279	15.5336		136.08	503.472	434.266	8.80583	73.404	340.735	8.99983	19.0314	27.3107	8.81454		136.08	294.031	271.255	9.23383	32.0129	248.46	9.23393	9.24588	9.23383	9.23735		136.18	92.0638	62.6627	-3.06193	7.35459	45.4982	1.28148	-3.03216
135.88	439.092	487.082	-47.0122	149.579	186.653	-36.3848	46.1975		135.98	688.254	689.698	15.3592	258.765	397.639	18.359	50.7983	25.5499	15.3824		135.98	601.301	518.851	8.64763	100.601	391.003	9.01361	24.7286	28.0793	8.66464		135.98	399.329	334.52	9.17179	45.2113	298.438	9.17209	9.20657	9.17179	9.17895		136.08	113.713	76.6245	-3.0218	10.7836	55.5995	1.60556	-2.95261
135.78	489.268	558.012	-46.8997	179.992	209.75	-33.7876	61.3573		135.88	764.447	793.001	15.1795	305.216	435.429	20.0482	67.0947	25.8902	15.2206		135.88	667.689	615.04	8.45805	136.538	441.078	9.1336	33.2036	28.8867	8.49056		135.88	401.596	406.086	9.0868	64.5199	350.543	9.08769	9.18218	9.0868	9.10107		135.98	124.302	93.054	-2.98167	15.5103	66.782	1.95812	-2.82693
135.68	689.024	637.222	-46.7873	214.208	232.477	-30.1004	80.275		135.78	896.151	906.071	14.9795	356.651	470.678	22.7481	89.5895	26.2503	15.051		135.78	689.168	723.699	8.24724	182.834	489.063	9.46759	45.5125	29.7505	8.30803		135.78	450.253	485.679	9.00129	91.9034	402.498	9.00381	9.24999	9.00129	9.02907		135.88	110.411	112.082	-2.94154	21.9023	78.7569	2.34308	-2.60858
135.58	759.27	724.619	-46.6749	252.187	253.508	-24.8587	103.758		135.68	1027.27	1029.43	14.7442	412.658	502.146	26.9295	119.932	26.6194	14.8664		135.68	824.437	845.657	8.02947	240.911	532.928	10.1868	62.9459	30.693	8.14072		135.68	552.511	572.818	8.90513	129.447	451.6	8.91202	9.52152	8.90513	8.95799		135.78	112.31	133.782	-2.90141	30.3608	91.1035	2.76551	-2.21197
135.48	765.886	819.935	-46.5625	293.758	271.251	-17.4364	132.674		135.58	1111.99	1163.79	14.4737	472.599	528.673	33.2613	159.946	27.0022	14.6786		135.58	1033.09	981.627	7.7683	311.738	570.618	11.4998	86.958	31.6867	7.96752		135.58	633.258	666.96	8.78672	179.184	494.994	8.80484	10.2387	8.78672	8.88498		135.68	184.779	158.136	-2.86128	41.2827	103.248	3.23181	-1.48765
135.38	950.271	922.8	-46.4501	338.543	284.049	-7.01965	167.878		135.48	1251.46	1310.13	14.1807	535.63	549.261	42.6581	211.552	27.4168	14.5175		135.48	1127.63	1132.25	7.44041	395.714	600.283	13.7572	119.192	32.719	7.78956		135.48	767.305	767.645	8.65067	242.852	529.968	8.69654	11.9023	8.65067	8.82919		135.58	214.868	185.029	-2.82115	55.0164	114.468	3.75075	-0.188
135.28	1011.04	1033.13	-46.3377	385.98	290.523	7.43307	210.177		135.38	1338.72	1469.48	13.8503	600.606	563.066	56.2799	276.535	27.8541	14.3933		135.38	1213.94	1297.88	7.08214	492.395	620.433	17.5453	161.396	33.8378	7.68085		135.38	831.343	874.464	8.48539	321.433	554.167	8.59715	15.4065	8.48539	8.8023		135.48	245.398	214.282	-2.78102	71.8128	123.928	4.33565	2.07636
135.18	1144.69	1151.26	-46.2253	435.242	289.917	27.2033	260.221		135.28	1521.25	1643.1	13.4965	666.226	569.539	75.645	356.478	28.3354	14.3554		135.28	1415.04	1478.5	6.69615	600.323	630.01	23.6573	215.228	35.0599	7.70092		135.28	946.22	987.326	8.30613	414.89	565.926	8.56823	22.3108	8.30615	8.85594		135.38	248.467	245.696	-2.74089	91.7465	130.755	5.00723	5.88025
135.08	1318.15	1278.12	-46.1129	485.224	282.32	53.8218	318.416		135.18	1825.24	1832.1	13.094	730.944	568.373	102.581	452.405	28.8427	14.4268		135.18	1650.58	1673.43	6.24571	716.799	628.443	33.1511	282.007	36.3638	7.89579		135.18	1079.26	1106.42	8.10184	521.678	564.383	8.6935	35.0388	8.1019	9.03397		135.28	230.806	279.226	-2.70076	114.675	134.204	5.80048	12.0237
134.98	1494.56	1415.1	-46.0004	534.53	268.633	89.0696	384.864		135.08	2007.61	2037.44	12.6099	793.073	559.569	139.268	564.592	29.3525	14.6388		135.08	1854.67	1881.34	5.71971	837.984	615.785	47.4823	362.555	37.7563	8.37127		135.08	1165.16	1232.41	7.86845	638.569	549.634	9.15378	57.1135	7.8686	9.41261		135.18	273.005	315.122	-2.66063	140.169	133.858	6.77463	21.538
134.88	1667.09	1563.49	-45.888	581.407	250.326	134.903	459.196		134.98	2193.99	2259.86	12.0772	850.959	543.494	188.313	692.471	29.9079	15.1071		134.98	2098.63	2100.26	5.12828	959.087	592.683	68.5673	456.997	39.2691	9.29816		134.98	1363.55	1366.55	7.61637	760.68	522.708	10.3043	93.201	7.61681	10.1163		135.08	336.134	354.023	-2.6205	167.487	129.767	8.03057	35.6431
134.78	1824.6	1724.19	-45.7756	623.826	229.057	193.416	540.563		134.88	2519.95	2499.39	11.4947	902.887	520.777	252.542	834.21	30.5195	15.9332		134.88	2312.02	2327.39	4.45885	1074.45	560.298	98.7545	564.39	40.9138	10.8755		134.88	1575.74	1510.36	7.32096	881.513	485.425	12.7305	148.697	7.32212	11.2758		134.98	327.523	396.874	-2.58037	195.595	122.427	9.73797	55.6416
134.68	2036.73	1897.05	-45.6632	659.539	206.386	266.672	627.463		134.78	2793.13	2755.41	10.8248	947.234	492.237	334.938	986.753	31.1637	17.2035		134.78	2474.74	2559.5	3.72081	1178.17	520.222	140.887	682.711	42.7295	13.3839		134.78	1765.74	1665.47	6.97929	993.641	440.204	17.4591	228.986	6.98227	13.0936		134.88	444.002	444.594	-2.54024	223.163	112.625	12.1716	82.6987
134.58	2184.63	2080.77	-45.5508	686.31	183.571	356.554	717.683		134.68	3058.66	3026.3	10.0819	982.573	458.946	438.491	1145.75	31.8707	19.0749		134.68	2658.97	2792.88	2.93053	1264.41	474.361	198.18	808.65	44.767	17.1707		134.68	1894.26	1832.69	6.59611	1089.29	389.828	26.137	337.982	6.60353	15.8336		134.78	498.021	497.766	-2.50011	248.669	101.235	15.7635	117.585
134.48	2364.2	2272.92	-45.4384	702.239	161.504	464.606	808.252		134.58	3317.28	3309.42	9.26767	1007.72	422.083	565.902	1305.68	32.6605	21.7048		134.58	2948.09	3023.72	2.08092	1327.99	424.747	274.042	937.675	47.0603	22.6152		134.58	1992.08	2011.13	6.18485	1161.28	337.148	41.2518	476.358	6.20266	19.8219		134.68	531.03	556.284	-2.45998	270.472	89.077	21.1591	160.325
134.38	2563.41	2469.82	-45.3259	706.083	140.766	591.711	895.28		134.48	3627.62	3601.16	8.38437	1021.82	382.867	719.378	1460.2	33.5574	25.2585		134.48	3225.64	3248.45	1.13878	1364.91	373.354	371.851	1064.28	49.6275	30.1165		134.48	2069.68	2197.34	5.75223	1203.89	284.779	66.3266	639.89	5.7935	25.4267		134.58	655.579	619.218	-2.41985	286.981	76.8456	29.2768	209.904
134.28	2870.77	2666.91	-45.2135	697.538	121.665	737.981	974.091		134.38	3937.55	3896.67	7.41806	1024.34	342.501	900.134	1602.34	34.5721	29.8761		134.38	3313.22	3463.83	0.10728	1372.77	322.085	494.578	1182.29	52.532	40.1218		134.38	2340.34	2384.76	5.30253	1213.6	234.961	106.006	818.268	5.3949	33.039		134.48	732.009	684.893	-2.37971	296.856	65.0788	41.3559	264.107
134.18	2925.81	2858.71	-45.1011	677.303	104.334	902.411	1039.36		134.28	4226.39	4190.35	6.36874	1015.17	302.106	1108.27	1725.23	35.735	35.6917		134.28	3483.46	3667.39	-0.95229	1351.05	272.62	644.488	1285.44	55.9109	53.1213		134.28	2587.87	2564.35	4.79398	1189.52	189.324	165.946	995.525	4.99377	43.007		134.38	749.208	751.076	-2.33958	299.222	54.1756	58.9507	319.481
134.08	3043.2	3039.2	-44.9887	646.928	88.7822	1082.76	1085.77		134.18	4363.47	4475.67	5.24179	994.581	262.694	1342.26	1822.46	37.086	42.8005		134.18	3894.63	3857.01	-2.06679	1301.05	226.253	822.38	1367.73	59.8284	69.4396		134.18	2732.44	2726.1	4.23124	1133.61	148.978	252.443	1151.9	4.64865	55.678		134.28	816.617	815.475	-2.29945	293.866	44.3922	83.8825	371.674
133.98	3186.83	3202.49	-44.8763	608.483	74.9368	1275.52	1108.93		134.08	4710.99	4745.59	4.07772	963.283	225.151	1598.81	1888.76	38.7063	51.2692		134.08	4110.04	4030.95	-3.31313	1225.78	183.865	1027.18	1424.03	64.3182	89.2163		134.08	2860.58	2861.42	3.63676	1050.38	114.484	371.583	1267.35	4.47909	71.3193		134.18	918.126	876.107	-2.25932	281.279	35.8687	118.066	415.901
133.88	3295.72	3343.43	-44.7639	564.249	62.6893	1475.75	1106.44		133.98	5142.97	4992.8	2.82089	922.211	190.064	1872.72	1920.33	40.5896	60.9908		133.98	4261.75	4187.82	-4.62856	1129.79	146.093	1255.86	1450.81	69.5804	112.543		133.98	2939.38	2965.5	3.01444	946.239	85.8819	528.029	1325.74	4.65666	90.0309		134.08	985.585	931.681	-2.21919	262.552	28.6419	163.241	447.679
133.78	3624.99	3458.27	-44.6515	516.392	51.9011	1677.42	1078.6		133.88	5215.7	5209.85	1.44833	872.644	157.88	2156.73	1915.28	42.7695	71.7859		133.88	4371.1	4325.84	-5.9933	1018.63	113.224	1502.73	1446.3	75.7963	139.2		133.88	3042.19	3038.67	2.37479	828.745	62.8562	723.376	1318.41	5.46732	111.695		133.98	1023.01	981.797	-2.17906	239.15	22.6636	220.638	463.585
133.68	3579.74	3544.56	-44.5391	466.847	42.4314	1873.42	1028.24		133.78	5393.96	5389.85	0.05624	816.172	128.962	2442.17	1873.91	45.4108	83.4927		133.78	4432.26	4442.77	-7.3932	898.212	85.2281	1759.81	1410.7	83.1776	168.673		133.78	3038.65	3086.23	1.71244	705.598	44.8045	954.775	1246.35	7.33864	135.928		133.88	1081.51	1026.86	-2.13893	212.708	17.8314	290.499	461.834
133.58	3567.75	3600.72	-44.4266	417.23	34.1386	2056	960.067		133.68	5738.52	5526.26	-1.38419	754.425	103.391	2718.78	1798.46	48.5641	95.7093		133.68	4558.59	4535.47	-8.81313	774.446	61.8686	2016.79	1346.21	91.9681	200.115		133.68	3142.25	3116.33	1.05082	583.966	31.0239	1213.62	1119.96	10.9384	162.075		133.78	1126.34	1067.88	-2.0988	184.828	14.0035	371.735	442.63
133.48	3493.2	3625.42	-44.3142	368.807	26.8827	2217.36	879.427		133.58	5739.93	5613.45	-2.9169	689.077	81.0864	2975.5	1693	52.2779	107.919		133.58	4690.51	4599.97	-10.2741	652.668	42.7103	2261.72	1256.76	102.411	232.331		133.58	3241.92	3136.64	0.36649	469.719	20.7205	1485.19	956.544	17.1511	189.148		133.68	1113.43	1105.92	-2.05867	156.971	11.0246	461.559	408.119
133.38	3432.47	3617.22	-44.2018	322.576	20.538	2349.93	791.568		133.48	5565.04	5647.14	-4.4506	621.889	61.9786	3201.43	1563.16	56.7539	119.672		133.48	4586.68	4631.72	-11.7775	537.292	27.2342	2482.01	1147.57	114.813	263.902		133.48	3225.02	3151.15	-0.33981	367.075	13.1529	1749.74	776.354	27.1861	215.946		133.58	1144.81	1141.53	-2.01854	130.356	8.73914	555.391	362.007
133.28	3436.33	3574.69	-44.0894	279.24	14.9847	2447.19	701.01		133.38	5563.37	5624.43	-5.9379	554.529	45.8797	3386.2	1415.55	62.1618	130.419		133.38	4564.68	4626.03	-13.2482	431.777	14.9673	2665.3	1024.86	129.582	293.298		133.38	3193.52	3158.14	-1.04244	278.603	7.69006	1984.28	598.689	42.5609	241.103		133.48	1238.71	1174.14	-1.97841	105.899	7.0022	647.047	308.878
133.18	3498.11	3496.84	-43.977	239.295	10.1179	2504.05	611.455		133.28	5532.96	5544.02	-7.42521	488.375	32.4422	3520.91	1257.05	68.5962	139.528		133.28	4598.88	4578.62	-14.7125	338.244	5.3315	2800.67	894.898	147.061	318.856		133.28	3132.08	3150.3	-1.73824	205.189	3.77881	2166.03	438.437	64.9892	263.186		133.38	1192.88	1201.61	-1.93828	84.2162	5.68856	729.039	253.494
133.08	3289.98	3383.67	-43.8646	203.035	5.84425	2517.45	525.746		133.18	5506.23	5406.56	-8.90421	424.693	21.3508	3598.81	1094.51	76.2135	146.458		133.18	4451.23	4486.45	-16.1881	257.748	-2.20169	2879.6	763.749	167.61	339.007		133.18	3092.86	3117.02	-2.4211	146.448	0.98167	2275.78	304.673	96.2218	280.818		133.28	1152.26	1220.23	-1.89815	65.6126	4.69344	793.417	200.056
132.98	3211.04	3236.48	-43.7522	170.569	2.07968	2486.67	445.909		133.08	5298.25	5214.7	-10.3773	364.509	12.2709	3615.9	934.224	85.1584	150.752		133.08	4329.26	4348.51	-17.6168	190.443	-8.02993	2897.04	636.82	191.652	352.5		133.08	2962.93	3047.99	-3.09542	101.038	-1.04638	2301.36	200.573	137.762	292.823		133.18	1170.4	1225.3	-1.85802	50.1419	3.93402	832.862	151.782
132.88	3041.97	3058.29	-43.6397	141.886	-1.24619	2413.41	373.326		132.98	5098.41	4973.04	-11.7948	308.632	4.9273	3571.29	781.461	95.6127	152.142		132.98	4242.31	4166.13	-19.007	135.625	-12.5527	2851.78	518.342	219.499	358.396		132.98	2903.08	2936.71	-3.74142	67.0743	-2.53695	2239.87	124.647	190.569	298.38		133.08	1202.78	1212.48	-1.81789	37.6513	3.34673	842.334	110.656
132.78	2822.03	2853.51	-43.5273	116.843	-4.19599	2301.54	308.737		132.88	4767.48	4688.07	-13.1591	257.605	-0.98018	3467.19	640.359	107.644	150.463		132.88	4016.59	3943.41	-20.37	92.0974	-16.1015	2746.64	411.4	251.311	356.217		132.88	2727.11	2782.89	-4.37472	42.4498	-3.68347	2098.09	72.5638	254.547	297.051		132.98	1106.81	1179.65	-1.77776	27.8414	2.88409	820.558	77.446
132.68	2699.33	2627.87	-43.4149	95.2235	-6.82167	2156.82	252.407		132.78	4335.9	4367.71	-14.436	211.751	-5.68725	3308.73	513.712	121.253	145.769		132.78	3695.38	3686.9	-21.6613	58.3819	-18.8886	2588.15	317.828	287.068	346.058		132.78	2623.36	2592.82	-4.96993	25.1301	-4.58268	1891.33	38.8534	328.331	288.909		132.88	1035.91	1128.11	-1.73763	20.3396	2.5121	770.454	51.9605
132.58	2391.68	2387.96	-43.3025	76.7498	-9.16737	1986.28	204.186		132.68	4183.53	4021.06	-15.5976	171.199	-9.39864	3103.64	403.118	136.238	138.28		132.68	3353.16	3405.16	-22.85	32.8959	-21.0809	2385.94	238.361	326.273	328.516		132.68	2435.09	2377.85	-5.54244	13.2696	-5.33065	1640.65	18.1846	408.916	274.448		132.78	1020.75	1062.38	-1.6975	14.7404	2.20647	698.157	33.3222
132.48	2094.8	2140.58	-43.1901	61.0983	-11.2714	1797.6	163.585		132.58	3824.56	3657.67	-16.7189	135.794	-12.3863	2861.45	308.942	152.005	128.273		132.58	3113.24	3107.68	-23.9298	14.0646	-22.821	2151.72	172.754	367.701	304.618		132.58	2217.45	2151.73	-6.07418	5.3576	-5.96109	1369.45	6.13833	491.767	254.608		132.68	996.352	988.695	-1.65737	10.655	1.95044	611.422	20.3182
132.38	1911.16	1892.63	-43.0777	47.9401	-13.1648	1598.69	129.93		132.48	3356.3	3286.93	-17.7445	105.354	-14.7578	2592.89	230.719	167.718	116.278		132.48	2870.77	2803.64	-24.9332	0.40602	-24.2507	1898	119.984	409.141	275.693		132.48	1951.42	1927.31	-6.55856	0.19506	-6.49961	1099.66	-0.58406	571.125	230.614		132.58	949.971	912.989	-1.61723	7.73269	1.73243	518.145	11.6529
132.28	1693.68	1650.36	-42.9652	36.9387	-14.8748	1397.01	102.393		132.38	2923.09	2917.68	-18.6457	79.5836	-16.6146	2309.18	167.326	182.099	102.884		132.38	2486.14	2501.1	-25.8595	-9.3213	-25.4468	1637.33	78.6325	447.285	243.328		132.38	1709.89	1714.41	-6.98507	-3.10561	-6.95507	849.327	-4.20646	640.542	203.884		132.48	904.38	839.432	-1.5771	5.6751	1.54427	425.329	6.13291
132.18	1406.01	1419.32	-42.8528	27.7788	-16.4235	1199.3	80.1124		132.28	2552.67	2557.44	-19.4311	58.0575	-18.0689	2020.96	117.114	193.547	88.6742		132.28	2169.97	2206.08	-26.6627	-16.1007	-26.4176	1381.01	47.0628	478.009	209.204		132.28	1389.1	1518.38	-7.35909	-5.19265	-7.34419	630.618	-6.13086	693.791	175.849		132.38	829.17	770.052	-1.53697	4.24307	1.38041	338.587	2.77372
132.08	1302.07	1204.02	-42.7404	20.1679	-17.8298	1011.23	62.2357		132.18	2056.74	2212.57	-20.1178	40.3128	-19.2167	1737.98	78.2318	200.457	74.2184		132.18	1911.98	1922.77	-27.3654	-20.7646	-27.2223	1138.51	23.5378	497.009	174.877		132.18	1420.21	1340.46	-7.66341	-6.48717	-7.65619	449.82	-7.14734	725.734	147.883		132.28	700.259	704.887	-1.49684	3.25102	1.23669	261.743	0.82202
131.98	1055.72	1007.68	-42.628	13.8407	-19.1103	837.106	47.9609		132.08	1739.77	1888.36	-20.6725	25.9203	-20.0844	1468.52	48.8233	201.732	60.0857		132.08	1750.24	1654.32	-27.9857	-23.9486	-27.9038	916.967	6.40883	501.15	141.713		132.08	1223.81	1178.73	-7.97445	-7.35348	-7.97103	307.795	-7.7683	733.071	121.082		132.18	588.078	642.703	-1.45671	2.56184	1.11016	196.896	-0.25644
131.88	851.776	832.411	-42.5156	8.56904	-20.2783	679.991	36.5823		131.98	1516.71	1588.89	-21.1426	14.3703	-20.7641	1218.84	27.0287	197.036	46.6764		131.98	1448.46	1403.59	-28.5545	-26.1384	-28.5083	720.902	-5.8139	489.595	110.783		131.98	1024.16	1029.87	-8.24276	-7.92407	-8.24118	201.526	-8.1645	715.072	96.3918		132.08	614.517	581.767	-1.41658	2.07729	0.99851	144.57	-0.81872
131.78	704.052	679.052	-42.4032	4.15492	-21.3463	541.546	27.4871		131.88	1235.76	1317.61	-21.5533	5.20746	-21.3129	993.426	11.2042	187.003	34.3189		131.88	1178.59	1174.03	-29.0269	-27.6118	-29.0014	552.663	-14.3128	464.223	82.9336		131.88	849.181	890.768	-8.46767	-8.30864	-8.46696	125.666	-8.43943	673.542	74.4361		131.98	558.536	520.581	-1.37645	1.72909	0.89987	104.054	-1.08993
131.68	530.948	547.489	-42.2908	0.43473	-22.3241	422.334	20.1714		131.78	1015.17	1076.79	-21.8891	-1.95417	-21.7386	794.795	-0.03801	173.014	23.2646		131.78	992.539	968.716	-29.413	-28.6021	-29.3992	412.374	-20.097	428.757	58.6185		131.78	704.779	759.362	-8.65456	-8.57741	-8.65425	73.8936	-8.64488	612.54	55.5324		131.88	449.515	458.492	-1.33632	1.47151	0.81278	73.8842	-1.20418
131.58	461.614	436.747	-42.1783	-2.72628	-23.2207	321.931	14.2282		131.68	847.16	867.538	-22.1659	-7.48498	-22.073	623.811	-7.86707	156.691	13.6319		131.68	810.747	789.852	-29.7399	-29.2852	-29.7325	298.601	-23.9681	387.543	37.9936		131.68	611.646	635.252	-8.80996	-8.77357	-8.80983	40.0861	-8.8068	537.753	39.7532		131.78	396.154	395.844	-1.29619	1.2744	0.73592	52.1961	-1.23756
131.48	347.899	345.173	-42.0659	-5.43847	-24.0441	239.122	9.33527		131.58	637.334	689.595	-22.3981	-11.709	-22.3415	479.902	-13.2185	139.527	5.44415		131.58	699.626	638.039	-30.0087	-29.7591	-30.0049	208.801	-26.509	344.475	20.9925		131.58	572.264	519.417	-8.94515	-8.92846	-8.9451	18.9339	-8.94417	455.613	26.9616		131.68	293.533	333.94	-1.25606	1.11846	0.66825	37.0932	-1.23103
131.38	272.605	270.756	-41.9535	-7.78823	-24.8009	172.237	5.24778		131.48	522.607	541.361	-22.5742	-14.8807	-22.5402	361.363	-16.7935	122.673	-1.33195		131.48	578.295	512.124	-30.2421	-30.1081	-30.2401	139.719	-28.1658	302.372	7.33561		131.48	380.981	413.6	-9.07177	-9.06433	-9.07175	6.22652	-9.07148	372.351	16.8708		131.58	207.642	274.663	-1.21593	0.99144	0.60884	26.8502	-1.20564
131.28	210.211	211.227	-41.8411	-9.84516	-25.4975	119.267	1.77855		131.38	402.67	420.308	-22.7198	-17.2451	-22.6996	265.778	-19.1483	106.844	-6.82029		131.38	421.784	409.776	-30.4367	-30.3663	-30.4357	87.9391	-29.2311	263.027	-3.34138		131.38	345.848	319.773	-9.15673	-9.1535	-9.15672	-1.07601	-9.15665	293.371	9.16062		131.48	217.631	219.982	-1.1758	0.88555	0.55686	20.0313	-1.17173
131.18	111.467	164.307	-41.7287	-11.6628	-26.1392	78.1331	-1.21009		131.28	255.283	323.222	-22.8334	-18.9822	-22.8216	190.262	-20.669	92.4257	-11.1595		131.28	307.363	327.865	-30.5814	-30.5451	-30.5809	50.0948	-29.8964	227.349	-11.4639		131.28	255.686	239.298	-9.23406	-9.2327	-9.23406	-5.12622	-9.23404	222.551	3.40392		131.38	186.521	171.588	-1.13567	0.79587	0.51161	15.5322	-1.13412
131.08	108.053	127.806	-41.6163	-13.2827	-26.7305	46.7904	-3.81977		131.18	145.026	246.676	-22.9077	-20.2294	-22.9009	131.821	-21.6209	79.5678	-14.4993		131.18	260.901	263.051	-30.6895	-30.6712	-30.6892	23.1151	-30.3087	195.648	-17.49		131.18	228.073	172.786	-9.29179	-9.29123	-9.29179	-7.28188	-9.29178	162.255	-0.77099		131.28	178.06	130.529	-1.09554	0.71916	0.47243	12.548	-1.09497
130.98	42.3687	99.7038	-41.5039	-14.7381	-27.2761	23.3327	-6.12627		131.08	85.3195	187.232	-22.9525	-21.111	-22.9487	87.4949	-22.202	68.2469	-17.011		131.08	211	212.111	-30.7827	-30.7737	-30.7826	4.33397	-30.5755	167.859	-21.864		131.08	134.31	119.871	-9.3435	-9.34328	-9.3435	-8.39685	-9.3435	113.309	-3.72915		131.18	134.929	97.1536	-1.05541	0.65323	0.43879	10.5268	-1.05521
130.88	79.5246	78.243	-41.3914	-16.0539	-27.7796	6.08617	-8.184		130.98	127.703	141.644	-22.9814	-21.7298	-22.9793	54.5158	-22.552	58.3451	-18.8631		130.98	158.849	172.168	-30.8601	-30.8557	-30.86	-8.433	-30.7497	143.729	-24.9633		130.98	76.9979	79.3779	-9.3748	-9.37471	-9.3748	-8.9457	-9.3748	75.334	-5.76003		131.08	132.018	71.1411	-1.01528	0.59653	0.41019	9.10657	-1.01521
130.78	29.4204	61.9184	-41.279	-17.2504	-28.2446	-6.38899	-10.0347		130.88	138.356	107.039	-23.0217	-22.1806	-23.0205	30.4357	-22.7807	49.6981	-20.2211		130.88	86.8975	140.817	-30.9207	-30.9187	-30.9207	-16.9038	-30.8633	122.925	-27.1053		130.88	107.775	49.5855	-9.39362	-9.39358	-9.39362	-9.20639	-9.39362	47.1238	-7.11915		130.98	83.139	51.6619	-0.97515	0.54787	0.38616	8.05932	-0.97512
130.68	47.6063	49.5007	-41.1666	-18.3431	-28.6741	-15.273	-11.709		130.78	171.699	80.9682	-23.0648	-22.5061	-23.0641	13.1822	-22.9321	42.161	-21.1966		130.78	91.7763	116.089	-30.9584	-30.9575	-30.9584	-22.3861	-30.9291	105.07	-28.5427		130.78	71.2527	28.4818	-9.41915	-9.41913	-9.41915	-9.34053	-9.41915	27.0048	-8.02073		130.88	29.4471	37.6204	-0.93501	0.50633	0.36634	7.24725	-0.93501
130.58	16.1721	40.0054	-41.0542	-19.3443	-29.0709	-21.5114	-13.2306		130.68	97.8822	61.4052	-23.1168	-22.7499	-23.1164	1.04349	-23.0451	35.5835	-21.8943		130.68	66.0151	96.4089	-30.9977	-30.9973	-30.9977	-25.8675	-30.983	89.767	-29.501		130.68	-5.40993	14.1113	-9.43672	-9.43671	-9.43672	-9.40494	-9.43672	13.2393	-8.59652		130.78	77.8832	27.8342	-0.89488	0.47112	0.35036	6.58835	-0.89488
130.48	3.42794	32.6621	-40.9418	-20.2649	-29.4376	-25.8418	-14.619		130.58	66.6254	46.7543	-23.1491	-22.9109	-23.1489	-7.31742	-23.1111	29.8614	-22.3643		130.58	65.8238	80.591	-31.0287	-31.0285	-31.0287	-28.024	-31.0216	76.6715	-30.1212		130.58	36.4775	4.70634	-9.43759	-9.43759	-9.43759	-9.42523	-9.43759	4.20063	-8.94425		130.68	55.9573	21.2056	-0.85475	0.44161	0.33789	6.03488	-0.85475
130.38	12.8038	26.8901	-40.8294	-21.1127	-29.7765	-28.8198	-15.889		130.48	64.9385	35.7283	-23.1731	-23.0202	-23.173	-12.9756	-23.1533	24.8638	-22.6788		130.48	69.4826	67.7112	-31.0597	-31.0596	-31.0597	-29.3377	-31.0563	65.4474	-30.5213		130.48	-38.4051	-1.23687	-9.4476	-9.4476	-9.4476	-9.44297	-9.4476	-1.52455	-9.16454		130.58	20.8234	16.8043	-0.81462	0.41724	0.32866	5.55865	-0.81462
130.28	-19.6704	22.2545	-40.717	-21.8955	-30.0897	-30.8575	-17.0537		130.38	87.0317	27.3517	-23.1966	-23.0996	-23.1965	-16.7393	-23.1865	20.4819	-22.8912		130.38	106.891	57.0881	-31.0918	-31.0918	-31.0918	-30.1261	-31.0903	55.8081	-30.7792		130.38	-4.06776	-4.83417	-9.44129	-9.44129	-9.44129	-9.43962	-9.44129	-4.99455	-9.28257		130.48	17.7645	13.9028	-0.77449	0.39751	0.32241	5.14228	-0.77449
130.18	-27.1245	18.4411	-40.6046	-22.619	-30.379	-32.2508	-18.1238		130.28	86.3549	20.8904	-23.226	-23.1652	-23.226	-19.2067	-23.221	16.6201	-23.041		130.28	113.97	48.1966	-31.136	-31.136	-31.136	-30.606	-31.1352	47.4883	-30.9584		130.28	25.4796	-6.9443	-9.44246	-9.44246	-9.44246	-9.44188	-9.44246	-7.03184	-9.3555		130.38	39.4076	11.9723	-0.73436	0.382	0.31891	4.77475	-0.73436
130.08	-6.55868	15.2249	-40.4921	-23.2884	-30.6462	-33.2087	-19.1083		130.18	47.2281	15.8201	-23.2553	-23.2175	-23.2553	-20.796	-23.2528	13.2106	-23.1453		130.18	54.3289	40.6671	-31.1824	-31.1824	-31.1824	-30.8978	-31.1821	40.2835	-31.0836		130.18	-6.93299	-8.14092	-9.45007	-9.45007	-9.45007	-9.44987	-9.45007	-8.18768	-9.40351		130.28	33.9227	10.6493	-0.69423	0.37031	0.31793	4.44823	-0.69423
129.98	-1.78283	12.4465	-40.3797	-23.9086	-30.8929	-33.8757	-20.0155		130.08	45.3712	11.7685	-23.2741	-23.251	-23.2741	-21.7947	-23.2729	10.2006	-23.2099		130.08	-12.5923	34.2372	-31.2097	-31.2097	-31.2097	-31.0601	-31.2096	34.0338	-31.156		130.08	45.7444	-8.78752	-9.45062	-9.45062	-9.45062	-9.45055	-9.45062	-8.81194	-9.42625		130.18	3.41877	9.69828	-0.6541	0.36211	0.3193	4.157	-0.6541
129.88	-32.967	9.99664	-40.2673	-24.4835	-31.1205	-34.349	-20.8523		129.98	9.50438	8.4517	-23.2924	-23.2784	-23.2924	-22.4177	-23.2919	7.52567	-23.2557		129.98	11.7464	28.6934	-31.2157	-31.2157	-31.2157	-31.1388	-31.2156	28.5878	-31.1871		129.98	-14.0782	-9.13806	-9.46264	-9.46264	-9.46264	-9.46262	-9.46264	-9.15054	-9.45018		130.08	4.37087	8.97353	-0.61397	0.3571	0.32285	3.89657	-0.61397
129.78	-2.47114	7.79847	-40.1549	-25.0168	-31.3303	-34.6938	-21.6252		129.88	-19.3624	5.68798	-23.3012	-23.2928	-23.3012	-22.7927	-23.3009	5.15023	-23.2806		129.88	24.8052	23.8461	-31.2294	-31.2294	-31.2294	-31.1907	-31.2294	23.7924	-31.2145		129.88	26.5792	-9.30805	-9.46163	-9.46163	-9.46163	-9.46163	-9.46163	-9.31428	-9.45541		129.98	40.041	8.38837	-0.57384	0.355	0.3284	3.66311	-0.57384
129.68	-26.3053	5.79998	-40.0425	-25.5119	-31.5236	-34.9523	-22.3397		129.78	18.2007	3.3402	-23.3023	-23.2973	-23.3023	-23.0117	-23.3021	3.03322	-23.2909		129.78	-3.16605	19.5734	-31.2474	-31.2474	-31.2474	-31.2283	-31.2473	19.5467	-31.2398		129.78	11.7766	-9.39925	-9.46949	-9.46949	-9.46949	-9.46948	-9.46949	-9.40229	-9.46645		129.88	19.4041	7.89339	-0.53371	0.35558	0.33582	3.45358	-0.53371
129.58	-72.0395	3.96513	-39.9301	-25.9715	-31.7013	-35.1516	-23.0006		129.68	-13.3561	1.2969	-23.3133	-23.3104	-23.3133	-23.1501	-23.3133	1.12461	-23.3072		129.68	-17.2973	15.7933	-31.2563	-31.2563	-31.2563	-31.2471	-31.2563	15.7803	-31.2525		129.68	-34.8261	-9.44307	-9.47411	-9.47411	-9.47411	-9.47411	-9.47411	-9.44452	-9.47266		129.78	26.6382	7.46046	-0.49358	0.3586	0.34497	3.26521	-0.49358
129.48	-31.7236	2.26769	-39.8176	-26.3985	-31.8646	-35.3095	-23.6125		129.58	0.10706	-0.48967	-23.316	-23.3143	-23.316	-23.2259	-23.316	-0.58474	-23.3127		129.58	-16.6185	12.4263	-31.2608	-31.2608	-31.2608	-31.2565	-31.2608	12.4201	-31.2589		129.58	-20.5187	-9.45532	-9.46859	-9.46859	-9.46859	-9.46859	-9.46859	-9.45599	-9.46791		129.68	9.63826	7.07383	-0.45345	0.36389	0.35574	3.09573	-0.45345
129.38	15.8022	0.68971	-39.7052	-26.7952	-32.0144	-35.4369	-24.1794		129.48	-12.6798	-2.07951	-23.3222	-23.3213	-23.3222	-23.2733	-23.3222	-2.13109	-23.3206		129.48	16.8903	9.40677	-31.2655	-31.2655	-31.2655	-31.2635	-31.2655	9.40388	-31.2646		129.48	-4.07127	-9.4607	-9.46618	-9.46618	-9.46618	-9.46618	-9.46618	-9.46101	-9.46588		129.58	-10.4506	6.7243	-0.41332	0.37125	0.36803	2.94316	-0.41332
129.28	19.9481	-0.78311	-39.5928	-27.1638	-32.1516	-35.5411	-24.705		129.38	-57.0066	-3.49974	-23.3251	-23.3245	-23.3251	-23.299	-23.3251	-3.52726	-23.3242		129.38	55.559	6.67668	-31.2809	-31.2809	-31.2809	-31.28	-31.2809	6.67536	-31.2805		129.38	-41.7939	-9.46517	-9.46736	-9.46736	-9.46736	-9.46736	-9.46736	-9.4653	-9.46722		129.48	13.6115	6.40593	-0.37319	0.38053	0.38171	2.80569	-0.37319
129.18	30.4439	-2.16126	-39.4804	-27.5064	-32.2769	-35.6266	-25.1925		129.28	-37.2334	-4.76825	-23.3161	-23.3158	-23.3161	-23.3024	-23.3161	-4.78268	-23.3157		129.28	49.1778	4.194	-31.3087	-31.3087	-31.3087	-31.3083	-31.3087	4.19341	-31.3085		129.28	-70.7165	-9.45947	-9.46032	-9.46032	-9.46032	-9.46032	-9.46032	-9.45953	-9.46026		129.38	14.0756	6.11482	-0.33306	0.39158	0.39671	2.68186	-0.33306
129.08	21.7598	-3.45314	-39.368	-27.8246	-32.3911	-35.6967	-25.6447		129.18	-10.3203	-5.92179	-23.3124	-23.3122	-23.3124	-23.3053	-23.3124	-5.92923	-23.3122		129.18	10.2865	1.94081	-31.3344	-31.3344	-31.3344	-31.3342	-31.3344	1.94055	-31.3343		129.18	-114.128	-9.44665	-9.44697	-9.44697	-9.44697	-9.44697	-9.44697	-9.44668	-9.44694		129.28	9.91666	5.84787	-0.29293	0.40427	0.41293	2.57026	-0.29293
128.98	-30.7644	-4.66639	-39.2556	-28.1204	-32.4948	-35.7534	-26.0645		129.08	-42.1871	-6.97787	-23.3159	-23.3158	-23.3159	-23.3123	-23.3159	-6.98164	-23.3157		129.08	-3.36469	-0.09966	-31.3477	-31.3477	-31.3477	-31.3476	-31.3477	-0.09977	-31.3477		129.08	-59.3117	-9.42405	-9.42417	-9.42417	-9.42417	-9.42417	-9.42417	-9.42406	-9.42415		129.18	17.3448	5.60267	-0.2528	0.41848	0.43031	2.46974	-0.2528
128.88	-39.4285	-5.8068	-39.1432	-28.395	-32.5887	-35.7985	-26.4541		128.98	9.65607	-7.93388	-23.3108	-23.3108	-23.3108	-23.309	-23.3108	-7.93576	-23.3108		128.98	9.86408	-1.95932	-31.3567	-31.3567	-31.3567	-31.3566	-31.3567	-1.95937	-31.3566		128.98	-25.8543	-9.41326	-9.4133	-9.4133	-9.4133	-9.4133	-9.4133	-9.41326	-9.41329		129.08	6.24586	5.37719	-0.21267	0.4341	0.44876	2.37927	-0.21267
128.78	-7.17269	-6.88017	-39.0307	-28.6501	-32.6734	-35.833	-26.8159		128.88	-18.2408	-8.82246	-23.3196	-23.3196	-23.3196	-23.3187	-23.3196	-8.82338	-23.3196		128.88	3.51098	-3.66605	-31.3698	-31.3698	-31.3698	-31.3698	-31.3698	-3.66607	-31.3698		128.88	37.0431	-9.4097	-9.40972	-9.40972	-9.40972	-9.40972	-9.40972	-9.4097	-9.40971		128.98	28.016	5.16957	-0.17253	0.45103	0.46822	2.2979	-0.17253
128.68	-23.9669	-7.89115	-38.9183	-28.8868	-32.7494	-35.8581	-27.1518		128.78	-31.3126	-9.63154	-23.321	-23.3209	-23.321	-23.3205	-23.321	-9.63199	-23.321		128.78	16.201	-5.23119	-31.381	-31.381	-31.381	-31.381	-31.381	-5.2312	-31.381		128.78	10.6005	-9.41983	-9.41984	-9.41984	-9.41984	-9.41984	-9.41984	-9.41983	-9.41983		128.88	-9.93794	4.97827	-0.1324	0.46918	0.48864	2.22483	-0.1324
128.58	14.129	-8.84397	-38.8059	-29.1063	-32.8172	-35.8746	-27.4636		128.68	9.56621	-10.3726	-23.3188	-23.3188	-23.3188	-23.3186	-23.3188	-10.3728	-23.3188		128.68	27.571	-6.67535	-31.3962	-31.3962	-31.3962	-31.3962	-31.3962	-6.67535	-31.3962		128.68	37.4278	-9.4242	-9.4242	-9.4242	-9.4242	-9.4242	-9.4242	-9.4242	-9.4242		128.78	15.7032	4.80183	-0.09227	0.48846	0.50994	2.15929	-0.09227
128.48	-20.0052	-9.74287	-38.6935	-29.3099	-32.8772	-35.8831	-27.7532		128.58	60.946	-11.0666	-23.3276	-23.3276	-23.3276	-23.3275	-23.3276	-11.0667	-23.3276		128.58	2.95098	-8.0108	-31.4151	-31.4151	-31.4151	-31.4151	-31.4151	-8.0108	-31.4151		128.58	-17.8548	-9.4344	-9.4344	-9.4344	-9.4344	-9.4344	-9.4344	-9.4344	-9.4344		128.68	31.7413	4.63902	-0.05214	0.5088	0.53209	2.10066	-0.05214
128.38	-33.4539	-10.5912	-38.5811	-29.4983	-32.93	-35.8844	-28.0218		128.48	72.7857	-11.7223	-23.3501	-23.3501	-23.3501	-23.3501	-23.3501	-11.7224	-23.3501		128.48	-12.869	-9.23772	-31.4261	-31.4261	-31.4261	-31.4261	-31.4261	-9.23772	-31.4261		128.48	-16.0274	-9.43257	-9.43257	-9.43257	-9.43257	-9.43257	-9.43257	-9.43257	-9.43257		128.58	-7.06164	4.48874	-0.01201	0.53013	0.55503	2.04837	-0.01201
128.28	-32.654	-11.3925	-38.4687	-29.6726	-32.9758	-35.879	-28.2711		128.38	57.9054	-12.3341	-23.3758	-23.3758	-23.3758	-23.3758	-23.3758	-12.3341	-23.3758		128.38	10.27	-10.3684	-31.432	-31.432	-31.432	-31.432	-31.432	-10.3684	-31.432		128.38	11.29	-9.43113	-9.43113	-9.43113	-9.43113	-9.43113	-9.43113	-9.43113	-9.43113		128.48	-5.62354	4.34991	0.02812	0.55239	0.57871	2.00185	0.02812
128.18	-5.67399	-12.1498	-38.3563	-29.8337	-33.0152	-35.8674	-28.5022		128.28	35.7352	-12.8995	-23.3975	-23.3975	-23.3975	-23.3975	-23.3975	-12.8995	-23.3975		128.28	22.6662	-11.4245	-31.4453	-31.4453	-31.4453	-31.4453	-31.4453	-11.4245	-31.4453		128.28	11.6574	-9.43565	-9.43565	-9.43565	-9.43565	-9.43565	-9.43565	-9.43565	-9.43565		128.38	0.22363	4.22169	0.06825	0.57551	0.60309	1.96067	0.06825
128.08	60.966	-12.8656	-38.2438	-29.9823	-33.0483	-35.8501	-28.7164		128.18	7.66491	-13.4203	-23.4133	-23.4133	-23.4133	-23.4133	-23.4133	-13.4203	-23.4133		128.18	27.6724	-12.41	-31.4627	-31.4627	-31.4627	-31.4627	-31.4627	-12.41	-31.4627		128.18	10.1948	-9.44024	-9.44024	-9.44024	-9.44024	-9.44024	-9.44024	-9.44024	-9.44024		128.28	15.3542	4.1032	0.10838	0.59944	0.62814	1.92437	0.10838
127.98	8.44595	-13.5428	-38.1314	-30.1192	-33.0757	-35.8275	-28.9147		128.08	15.9047	-13.8986	-23.4216	-23.4216	-23.4216	-23.4216	-23.4216	-13.8986	-23.4216		128.08	44.0287	-13.3293	-31.4816	-31.4816	-31.4816	-31.4816	-31.4816	-13.3293	-31.4816		128.08	-39.4578	-9.44452	-9.44452	-9.44452	-9.44452	-9.44452	-9.44452	-9.44452	-9.44452		128.18	11.7217	3.99371	0.14851	0.62413	0.65381	1.89259	0.14851
127.88	-0.45408	-14.1836	-38.019	-30.2451	-33.0975	-35.8	-29.0981		127.98	17.8344	-14.3471	-23.4321	-23.4321	-23.4321	-23.4321	-23.4321	-14.3471	-23.4321		127.98	42.9149	-14.1922	-31.5057	-31.5057	-31.5057	-31.5057	-31.5057	-14.1922	-31.5057		127.98	-68.0324	-9.43798	-9.43798	-9.43798	-9.43798	-9.43798	-9.43798	-9.43798	-9.43798		128.08	6.70922	3.89259	0.18864	0.64954	0.68008	1.86498	0.18864
127.78	27.0759	-14.7903	-37.9066	-30.3605	-33.114	-35.7679	-29.2676		127.88	48.4241	-14.767	-23.4431	-23.4431	-23.4431	-23.4431	-23.4431	-14.767	-23.4431		127.88	1.74109	-14.9988	-31.5295	-31.5295	-31.5295	-31.5295	-31.5295	-14.9988	-31.5295		127.88	-36.2531	-9.42522	-9.42522	-9.42522	-9.42522	-9.42522	-9.42522	-9.42522	-9.42522		127.98	-6.62425	3.79917	0.22877	0.67562	0.70691	1.84122	0.22877
127.68	23.6359	-15.3649	-37.7942	-30.4662	-33.1256	-35.7316	-29.424		127.78	21.4939	-15.1684	-23.4623	-23.4623	-23.4623	-23.4623	-23.4623	-15.1684	-23.4623		127.78	7.35297	-15.7408	-31.5402	-31.5402	-31.5402	-31.5402	-31.5402	-15.7408	-31.5402		127.78	-10.2657	-9.41937	-9.41937	-9.41937	-9.41937	-9.41937	-9.41937	-9.41937	-9.41937		127.88	2.99728	3.71291	0.2689	0.70232	0.73426	1.82102	0.2689
127.58	2.75583	-15.9093	-37.6818	-30.5626	-33.1324	-35.6913	-29.5682		127.68	-2.78639	-15.5382	-23.4743	-23.4743	-23.4743	-23.4743	-23.4743	-15.5382	-23.4743		127.68	18.2134	-16.4376	-31.5526	-31.5526	-31.5526	-31.5526	-31.5526	-16.4376	-31.5526		127.68	-6.81828	-9.41919	-9.41919	-9.41919	-9.41919	-9.41919	-9.41919	-9.41919	-9.41919		127.78	-4.74319	3.63332	0.30903	0.72962	0.76213	1.80414	0.30903
127.48	-54.5134	-16.4252	-37.5694	-30.6503	-33.1348	-35.6474	-29.7008		127.58	-3.65154	-15.8792	-23.4798	-23.4798	-23.4798	-23.4798	-23.4798	-15.8792	-23.4798		127.58	0.97388	-17.0948	-31.5685	-31.5685	-31.5685	-31.5685	-31.5685	-17.0948	-31.5685		127.58	-17.4409	-9.41975	-9.41975	-9.41975	-9.41975	-9.41975	-9.41975	-9.41975	-9.41975		127.68	5.40202	3.55992	0.34916	0.75748	0.79047	1.79033	0.34916
127.38	-24.8042	-16.9143	-37.4569	-30.7297	-33.1329	-35.6	-29.8225		127.48	64.4523	-16.1993	-23.4851	-23.4851	-23.4851	-23.4851	-23.4851	-16.1993	-23.4851		127.48	3.16434	-17.707	-31.5789	-31.5789	-31.5789	-31.5789	-31.5789	-17.707	-31.5789		127.48	-22.6605	-9.41801	-9.41801	-9.41801	-9.41801	-9.41801	-9.41801	-9.41801	-9.41801		127.58	-27.3553	3.49229	0.38929	0.78587	0.81926	1.77937	0.38929
127.28	-7.19807	-17.378	-37.3445	-30.8013	-33.1269	-35.5493	-29.934		127.38	57.6261	-16.5186	-23.5086	-23.5086	-23.5086	-23.5086	-23.5086	-16.5186	-23.5086		127.38	10.4848	-18.2834	-31.59	-31.59	-31.59	-31.59	-31.59	-18.2834	-31.59		127.38	21.2739	-9.41512	-9.41512	-9.41512	-9.41512	-9.41512	-9.41512	-9.41512	-9.41512		127.48	-28.3057	3.43005	0.42942	0.81475	0.84848	1.77107	0.42942
127.18	54.5881	-17.8178	-37.2321	-30.8655	-33.1171	-35.4957	-30.0358		127.28	25.8199	-16.8187	-23.5303	-23.5303	-23.5303	-23.5303	-23.5303	-16.8187	-23.5303		127.28	32.2353	-18.8287	-31.6035	-31.6035	-31.6035	-31.6035	-31.6035	-18.8287	-31.6035		127.28	-15.3633	-9.42181	-9.42181	-9.42181	-9.42181	-9.42181	-9.42181	-9.42181	-9.42181		127.38	14.508	3.37284	0.46955	0.84411	0.87811	1.76525	0.46955
127.08	36.4943	-18.235	-37.1197	-30.9227	-33.1036	-35.4392	-30.1285		127.18	21.9438	-17.0941	-23.5434	-23.5434	-23.5434	-23.5434	-23.5434	-17.0941	-23.5434		127.18	33.0828	-19.3499	-31.6239	-31.6239	-31.6239	-31.6239	-31.6239	-19.3499	-31.6239		127.18	-40.9165	-9.42051	-9.42051	-9.42051	-9.42051	-9.42051	-9.42051	-9.42051	-9.42051		127.28	30.8667	3.32033	0.50969	0.8739	0.90813	1.76174	0.50969
126.98	-5.84956	-18.6307	-37.0073	-30.9732	-33.0866	-35.3801	-30.2126		127.08	-10.5674	-17.3535	-23.5556	-23.5556	-23.5556	-23.5556	-23.5556	-17.3535	-23.5556		127.08	12.7941	-19.8427	-31.6446	-31.6446	-31.6446	-31.6446	-31.6446	-19.8427	-31.6446		127.08	-12.7017	-9.41365	-9.41365	-9.41365	-9.41365	-9.41365	-9.41365	-9.41365	-9.41365		127.18	39.4993	3.27223	0.54982	0.90412	0.93852	1.76039	0.54982
126.88	-9.62339	-19.0062	-36.8949	-31.0175	-33.0662	-35.3186	-30.2886		126.98	-18.7946	-17.5904	-23.5591	-23.5591	-23.5591	-23.5591	-23.5591	-17.5904	-23.5591		126.98	6.3954	-20.3025	-31.6588	-31.6588	-31.6588	-31.6588	-31.6588	-20.3025	-31.6588		126.98	-15.1109	-9.41293	-9.41293	-9.41293	-9.41293	-9.41293	-9.41293	-9.41293	-9.41293		127.08	79.119	3.22825	0.58995	0.93474	0.96926	1.76106	0.58995
126.78	40.6928	-19.3625	-36.7825	-31.0557	-33.0426	-35.2546	-30.3569		126.88	36.1653	-17.8124	-23.5603	-23.5603	-23.5603	-23.5603	-23.5603	-17.8124	-23.5603		126.88	42.8467	-20.7358	-31.671	-31.671	-31.671	-31.671	-31.671	-20.7358	-31.671		126.88	9.76992	-9.41169	-9.41169	-9.41169	-9.41169	-9.41169	-9.41169	-9.41169	-9.41169		126.98	19.1847	3.18814	0.63008	0.96573	1.00034	1.76363	0.63008
126.68	18.4889	-19.7006	-36.67	-31.0883	-33.016	-35.1885	-30.4179		126.78	-6.6189	-18.037	-23.5763	-23.5763	-23.5763	-23.5763	-23.5763	-18.037	-23.5763		126.78	15.978	-21.1578	-31.6948	-31.6948	-31.6948	-31.6948	-31.6948	-21.1578	-31.6948		126.78	25.0657	-9.41587	-9.41587	-9.41587	-9.41587	-9.41587	-9.41587	-9.41587	-9.41587		126.88	-15.3321	3.15167	0.67021	0.99708	1.03173	1.76796	0.67021
126.58	-20.9949	-20.0214	-36.5576	-31.1154	-32.9865	-35.1204	-30.472		126.68	-11.2051	-18.2392	-23.5808	-23.5808	-23.5808	-23.5808	-23.5808	-18.2392	-23.5808		126.68	-40.6607	-21.5501	-31.7101	-31.7101	-31.7101	-31.7101	-31.7101	-21.5501	-31.7101		126.68	3.02152	-9.42338	-9.42338	-9.42338	-9.42338	-9.42338	-9.42338	-9.42338	-9.42338		126.78	-15.7599	3.11862	0.71034	1.02877	1.06343	1.77396	0.71034
126.48	22.6599	-20.3258	-36.4452	-31.1374	-32.9542	-35.0503	-30.5196		126.58	-12.8229	-18.4299	-23.5841	-23.5841	-23.5841	-23.5841	-23.5841	-18.4299	-23.5841		126.58	8.16055	-21.9045	-31.7072	-31.7072	-31.7072	-31.7072	-31.7072	-21.9045	-31.7072		126.58	-12.7227	-9.4261	-9.4261	-9.4261	-9.4261	-9.4261	-9.4261	-9.4261	-9.4261		126.68	-9.18958	3.08878	0.75047	1.06078	1.09543	1.78153	0.75047
126.38	16.0051	-20.6147	-36.3328	-31.1545	-32.9193	-34.9783	-30.5609		126.48	23.3362	-18.6105	-23.587	-23.587	-23.587	-23.587	-23.587	-18.6105	-23.587		126.48	14.6134	-22.2561	-31.72	-31.72	-31.72	-31.72	-31.72	-22.2561	-31.72		126.48	5.89794	-9.42538	-9.42538	-9.42538	-9.42538	-9.42538	-9.42538	-9.42538	-9.42538		126.58	-7.0143	3.06198	0.7906	1.0931	1.12769	1.79056	0.7906
126.28	67.1002	-20.8887	-36.2204	-31.167	-32.8818	-34.9047	-30.5964		126.38	32.5333	-18.7918	-23.5995	-23.5995	-23.5995	-23.5995	-23.5995	-18.7918	-23.5995		126.38	9.26338	-22.5927	-31.7348	-31.7348	-31.7348	-31.7348	-31.7348	-22.5927	-31.7348		126.38	44.3626	-9.42872	-9.42872	-9.42872	-9.42872	-9.42872	-9.42872	-9.42872	-9.42872		126.48	-4.78602	3.03803	0.83073	1.12571	1.16023	1.80097	0.83073
126.18	13.3654	-21.1487	-36.108	-31.175	-32.8419	-34.8294	-30.6263		126.28	4.53234	-18.9671	-23.6145	-23.6145	-23.6145	-23.6145	-23.6145	-18.9671	-23.6145		126.28	26.0634	-22.9115	-31.7479	-31.7479	-31.7479	-31.7479	-31.7479	-22.9115	-31.7479		126.28	7.57724	-9.44043	-9.44043	-9.44043	-9.44043	-9.44043	-9.44043	-9.44043	-9.44043		126.38	8.40625	3.01677	0.87086	1.15859	1.19301	1.81268	0.87086
126.08	-3.3194	-21.3952	-35.9956	-31.1788	-32.7996	-34.7526	-30.6509		126.18	-10.4286	-19.1272	-23.622	-23.622	-23.622	-23.622	-23.622	-19.1272	-23.622		126.18	4.49338	-23.2207	-31.7664	-31.7664	-31.7664	-31.7664	-31.7664	-23.2207	-31.7664		126.18	24.1919	-9.44414	-9.44414	-9.44414	-9.44414	-9.44414	-9.44414	-9.44414	-9.44414		126.28	-13.5525	2.99806	0.91099	1.19174	1.22605	1.82563	0.91099
125.98	1.69579	-21.6289	-35.8831	-31.1785	-32.7552	-34.6743	-30.6704		126.08	-37.1785	-19.2759	-23.6255	-23.6255	-23.6255	-23.6255	-23.6255	-19.2759	-23.6255		126.08	15.3134	-23.5089	-31.778	-31.778	-31.778	-31.778	-31.778	-23.5089	-31.778		126.08	35.6465	-9.45147	-9.45147	-9.45147	-9.45147	-9.45147	-9.45147	-9.45147	-9.45147		126.18	1.11581	2.98176	0.95112	1.22513	1.25931	1.83973	0.95112
125.88	-16.919	-21.8505	-35.7707	-31.1744	-32.7086	-34.5946	-30.6851		125.98	-19.4225	-19.4106	-23.6219	-23.6219	-23.6219	-23.6219	-23.6219	-19.4106	-23.6219		125.98	-19.7466	-23.7875	-31.793	-31.793	-31.793	-31.793	-31.793	-23.7875	-31.793		125.98	29.0612	-9.46129	-9.46129	-9.46129	-9.46129	-9.46129	-9.46129	-9.46129	-9.46129		126.08	17.4386	2.96773	0.99125	1.25877	1.29279	1.85492	0.99125
125.78	-9.10385	-22.0604	-35.6583	-31.1666	-32.6599	-34.5136	-30.6953		125.88	24.6286	-19.5436	-23.623	-23.623	-23.623	-23.623	-23.623	-19.5436	-23.623		125.88	-45.4466	-24.0425	-31.7969	-31.7969	-31.7969	-31.7969	-31.7969	-24.0425	-31.7969		125.88	8.7737	-9.46969	-9.46969	-9.46969	-9.46969	-9.46969	-9.46969	-9.46969	-9.46969		125.98	3.95857	2.95585	1.03138	1.29263	1.32648	1.87114	1.03138
125.68	-25.4633	-22.2593	-35.5459	-31.1553	-32.6093	-34.4314	-30.701		125.78	14.8757	-19.6822	-23.6359	-23.6359	-23.6359	-23.6359	-23.6359	-19.6822	-23.6359		125.78	2.93335	-24.2778	-31.7925	-31.7925	-31.7925	-31.7925	-31.7925	-24.2778	-31.7925		125.78	-40.71	-9.47366	-9.47366	-9.47366	-9.47366	-9.47366	-9.47366	-9.47366	-9.47366		125.88	16.4086	2.94601	1.07151	1.32671	1.36038	1.88834	1.07151
125.58	56.2017	-22.4476	-35.4335	-31.1406	-32.5568	-34.348	-30.7027		125.68	-18.6485	-19.8126	-23.6462	-23.6462	-23.6462	-23.6462	-23.6462	-19.8126	-23.6462		125.68	6.41434	-24.5176	-31.8036	-31.8036	-31.8036	-31.8036	-31.8036	-24.5176	-31.8036		125.68	-32.9796	-9.46686	-9.46686	-9.46686	-9.46686	-9.46686	-9.46686	-9.46686	-9.46686		125.78	15.8906	2.93811	1.11164	1.361	1.39448	1.90647	1.11164
125.48	8.00062	-22.6258	-35.3211	-31.1227	-32.5024	-34.2635	-30.7003		125.58	-47.4985	-19.9287	-23.6475	-23.6475	-23.6475	-23.6475	-23.6475	-19.9287	-23.6475		125.58	18.1753	-24.7483	-31.8159	-31.8159	-31.8159	-31.8159	-31.8159	-24.7483	-31.8159		125.58	10.8257	-9.46173	-9.46173	-9.46173	-9.46173	-9.46173	-9.46173	-9.46173	-9.46173		125.68	6.07757	2.93205	1.15177	1.39549	1.42876	1.92547	1.15177
125.38	-22.5504	-22.7943	-35.2086	-31.1017	-32.4464	-34.178	-30.6942		125.48	-12.5595	-20.032	-23.6412	-23.6412	-23.6412	-23.6412	-23.6412	-20.032	-23.6412		125.48	20.0363	-24.9732	-31.8318	-31.8318	-31.8318	-31.8318	-31.8318	-24.9732	-31.8318		125.48	9.24235	-9.46615	-9.46615	-9.46615	-9.46615	-9.46615	-9.46615	-9.46615	-9.46615		125.58	-8.34943	2.92773	1.1919	1.43016	1.46322	1.9453	1.1919
125.28	32.8186	-22.9536	-35.0962	-31.0778	-32.3887	-34.0914	-30.6844		125.38	-8.54954	-20.1399	-23.6441	-23.6441	-23.6441	-23.6441	-23.6441	-20.1399	-23.6441		125.38	29.6673	-25.1896	-31.8484	-31.8484	-31.8484	-31.8484	-31.8484	-25.1896	-31.8484		125.38	-25.864	-9.47023	-9.47023	-9.47023	-9.47023	-9.47023	-9.47023	-9.47023	-9.47023		125.48	-15.5284	2.92506	1.23204	1.46502	1.49785	1.96592	1.23204
125.18	2.68752	-23.1041	-34.9838	-31.0511	-32.3293	-34.0039	-30.6712		125.28	9.81046	-20.2444	-23.6482	-23.6482	-23.6482	-23.6482	-23.6482	-20.2444	-23.6482		125.28	26.3283	-25.4004	-31.8681	-31.8681	-31.8681	-31.8681	-31.8681	-25.4004	-31.8681		125.28	21.7797	-9.46666	-9.46666	-9.46666	-9.46666	-9.46666	-9.46666	-9.46666	-9.46666		125.38	0.92157	2.92396	1.27217	1.50005	1.53265	1.98728	1.27217
125.08	16.7765	-23.2461	-34.8714	-31.0217	-32.2685	-33.9154	-30.6547		125.18	60.8105	-20.3496	-23.6571	-23.6571	-23.6571	-23.6571	-23.6571	-20.3496	-23.6571		125.18	-38.4189	-25.6022	-31.8867	-31.8867	-31.8867	-31.8867	-31.8867	-25.6022	-31.8867		125.18	26.9633	-9.47347	-9.47347	-9.47347	-9.47347	-9.47347	-9.47347	-9.47347	-9.47347		125.28	-4.40543	2.92437	1.3123	1.53524	1.5676	2.00936	1.3123
124.98	-8.65455	-23.38	-34.759	-30.9897	-32.2061	-33.8262	-30.6351		125.08	7.82046	-20.4643	-23.6797	-23.6797	-23.6797	-23.6797	-23.6797	-20.4643	-23.6797		125.08	-15.8989	-25.7756	-31.8846	-31.8846	-31.8846	-31.8846	-31.8846	-25.7756	-31.8846		125.08	40.667	-9.4814	-9.4814	-9.4814	-9.4814	-9.4814	-9.4814	-9.4814	-9.4814		125.18	23.9606	2.9262	1.35243	1.57059	1.60271	2.0321	1.35243
124.88	-34.6466	-23.5062	-34.6466	-30.9552	-32.1423	-33.736	-30.6124		124.98	-48.7425	-20.5612	-23.6881	-23.6881	-23.6881	-23.6881	-23.6881	-20.5612	-23.6881		124.98	30.4611	-25.949	-31.8897	-31.8897	-31.8897	-31.8897	-31.8897	-25.949	-31.8897		124.98	-18.8153	-9.49233	-9.49233	-9.49233	-9.49233	-9.49233	-9.49233	-9.49233	-9.49233		125.08	30.1546	2.92938	1.39256	1.6061	1.63796	2.05549	1.39256
									124.88	-12.5195	-20.6393	-23.6814	-23.6814	-23.6814	-23.6814	-23.6814	-20.6393	-23.6814		124.88	24.8011	-26.1304	-31.9097	-31.9097	-31.9097	-31.9097	-31.9097	-26.1304	-31.9097		124.88	-22.769	-9.4903	-9.4903	-9.4903	-9.4903	-9.4903	-9.4903	-9.4903	-9.4903		124.98	22.8346	2.93386	1.43269	1.64175	1.67336	2.07949	1.43269
									124.78	56.6105	-20.7237	-23.6844	-23.6844	-23.6844	-23.6844	-23.6844	-20.7237	-23.6844		124.78	-12.9189	-26.3035	-31.9278	-31.9278	-31.9278	-31.9278	-31.9278	-26.3035	-31.9278		124.78	31.3474	-9.48741	-9.48741	-9.48741	-9.48741	-9.48741	-9.48741	-9.48741	-9.48741		124.88	0.85957	2.93958	1.47282	1.67754	1.70889	2.10407	1.47282
									124.68	60.7105	-20.8234	-23.7058	-23.7058	-23.7058	-23.7058	-23.7058	-20.8234	-23.7058		124.68	13.2811	-26.4584	-31.9339	-31.9339	-31.9339	-31.9339	-31.9339	-26.4584	-31.9339		124.68	-9.4963	-9.4963	-9.4963	-9.4963	-9.4963	-9.4963	-9.4963	-9.4963	-9.4963		124.78	17.7592	2.94647	1.51295	1.71346	1.74455	2.1292	1.51295
									124.58	36.9305	-20.9212	-23.7283	-23.7283	-23.7283	-23.7283	-23.7283	-20.9212	-23.7283		124.58	32.2011	-26.6159	-31.9484	-31.9484	-31.9484	-31.9484	-31.9484	-26.6159	-31.9484													124.68	-9.00877	2.95448	1.55308	1.74951	1.78034	2.15486	1.55308
									124.48	-23.7445	-21.0096	-23.7445	-23.7445	-23.7445	-23.7445	-23.7445	-21.0096	-23.7445		124.48	-31.9689	-26.7739	-31.9689	-31.9689	-31.9689	-31.9689	-31.9689	-26.7739	-31.9689													124.58	1.59321	2.96357	1.59321	1.78568	1.81625	2.18102	1.59321
[truncated: 12 more columns]

## Sheet: Figure 2b
Figure 2b. Solid-state 31P NMR spectra of Fe-Px-PCC
Fe-P700-PCC		Fe-P800-PCC		Fe-P900-PCC		Fe-P1000-PCC		Fe-P1100-PCC
Chemical shift (ppm)	Intensity (a.u.)	Chemical shift (ppm)	Intensity (a.u.)	Chemical shift (ppm)	Intensity (a.u.)	Chemical shift (ppm)	Intensity (a.u.)	Chemical shift (ppm)	Intensity (a.u.)
191.666	-6.77815	151.666	-1.50866	151.666	0.41121	151.666	2.35649	151.666	-2.47806
191.661	-6.77576	151.661	-1.53156	151.661	0.42779	151.661	2.36323	151.661	-2.47128
191.657	-6.77323	151.656	-1.5543	151.656	0.44427	151.656	2.36993	151.656	-2.46454
191.652	-6.77055	151.652	-1.57688	151.652	0.46067	151.652	2.37658	151.652	-2.45784
191.647	-6.76772	151.647	-1.5993	151.647	0.47698	151.647	2.38319	151.647	-2.45119
191.643	-6.76474	151.643	-1.62157	151.643	0.49321	151.643	2.38976	151.643	-2.44457
191.638	-6.76162	151.638	-1.64368	151.638	0.50934	151.638	2.39628	151.638	-2.43801
191.633	-6.75837	151.633	-1.66562	151.633	0.52539	151.633	2.40276	151.633	-2.43148
191.629	-6.75497	151.629	-1.68742	151.629	0.54134	151.629	2.4092	151.629	-2.425
191.624	-6.75143	151.624	-1.70905	151.624	0.55721	151.624	2.41559	151.624	-2.41856
191.62	-6.74776	151.62	-1.73052	151.62	0.57299	151.62	2.42194	151.62	-2.41217
191.615	-6.74395	151.615	-1.75184	151.615	0.58868	151.615	2.42824	151.615	-2.40582
191.61	-6.74001	151.61	-1.773	151.61	0.60429	151.61	2.43451	151.61	-2.39951
191.606	-6.73594	151.606	-1.794	151.606	0.6198	151.606	2.44073	151.606	-2.39324
191.601	-6.73173	151.601	-1.81485	151.601	0.63523	151.601	2.4469	151.601	-2.38701
191.597	-6.7274	151.596	-1.83553	151.596	0.65056	151.596	2.45303	151.596	-2.38083
191.592	-6.72294	151.592	-1.85607	151.592	0.66581	151.592	2.45912	151.592	-2.37469
191.587	-6.71836	151.587	-1.87644	151.587	0.68097	151.587	2.46517	151.587	-2.36858
191.583	-6.71365	151.583	-1.89666	151.583	0.69604	151.583	2.47117	151.583	-2.36253
191.578	-6.70883	151.578	-1.91672	151.578	0.71103	151.578	2.47713	151.578	-2.35651
191.573	-6.70388	151.573	-1.93662	151.573	0.72592	151.573	2.48304	151.573	-2.35053
191.569	-6.69881	151.569	-1.95637	151.569	0.74072	151.569	2.48891	151.569	-2.3446
191.564	-6.69362	151.564	-1.97596	151.564	0.75544	151.564	2.49474	151.564	-2.3387
191.56	-6.68832	151.56	-1.9954	151.56	0.77007	151.56	2.50053	151.56	-2.33285
191.555	-6.68291	151.555	-2.01468	151.555	0.78461	151.555	2.50627	151.555	-2.32704
191.55	-6.67738	151.55	-2.0338	151.55	0.79906	151.55	2.51197	151.55	-2.32126
191.546	-6.67175	151.546	-2.05277	151.546	0.81342	151.546	2.51762	151.546	-2.31553
191.541	-6.666	151.541	-2.07159	151.541	0.82769	151.541	2.52323	151.541	-2.30984
191.537	-6.66015	151.536	-2.09025	151.536	0.84187	151.536	2.5288	151.536	-2.30419
191.532	-6.65419	151.532	-2.10875	151.532	0.85597	151.532	2.53433	151.532	-2.29858
191.527	-6.64812	151.527	-2.1271	151.527	0.86997	151.527	2.53981	151.527	-2.29301
191.523	-6.64196	151.523	-2.14529	151.523	0.88389	151.523	2.54525	151.523	-2.28748
191.518	-6.63569	151.518	-2.16333	151.518	0.89772	151.518	2.55064	151.518	-2.28198
191.513	-6.62932	151.513	-2.18122	151.513	0.91146	151.513	2.556	151.513	-2.27653
191.509	-6.62285	151.509	-2.19895	151.509	0.92511	151.509	2.56131	151.509	-2.27112
191.504	-6.61629	151.504	-2.21653	151.504	0.93867	151.504	2.56657	151.504	-2.26574
191.5	-6.60963	151.5	-2.23395	151.5	0.95214	151.5	2.5718	151.5	-2.26041
191.495	-6.60288	151.495	-2.25122	151.495	0.96552	151.495	2.57698	151.495	-2.25511
191.49	-6.59603	151.49	-2.26834	151.49	0.97881	151.49	2.58212	151.49	-2.24985
191.486	-6.5891	151.486	-2.28531	151.486	0.99202	151.486	2.58721	151.486	-2.24463
191.481	-6.58208	151.481	-2.30212	151.481	1.00513	151.481	2.59226	151.481	-2.23945
191.477	-6.57497	151.476	-2.31877	151.476	1.01816	151.476	2.59727	151.476	-2.23431
191.472	-6.56777	151.472	-2.33528	151.472	1.0311	151.472	2.60224	151.472	-2.22921
191.467	-6.56049	151.467	-2.35163	151.467	1.04394	151.467	2.60716	151.467	-2.22414
191.463	-6.55312	151.463	-2.36784	151.463	1.0567	151.463	2.61204	151.463	-2.21911
191.458	-6.54567	151.458	-2.38389	151.458	1.06937	151.458	2.61688	151.458	-2.21412
191.453	-6.53815	151.453	-2.39978	151.453	1.08195	151.453	2.62168	151.453	-2.20917
191.449	-6.53054	151.449	-2.41553	151.449	1.09444	151.449	2.62643	151.449	-2.20426
191.444	-6.52286	151.444	-2.43113	151.444	1.10684	151.444	2.63114	151.444	-2.19938
191.44	-6.5151	151.44	-2.44657	151.44	1.11916	151.44	2.63581	151.44	-2.19454
191.435	-6.50727	151.435	-2.46186	151.435	1.13138	151.435	2.64044	151.435	-2.18974
191.43	-6.49936	151.43	-2.47701	151.43	1.14351	151.43	2.64502	151.43	-2.18497
191.426	-6.49139	151.426	-2.492	151.426	1.15556	151.426	2.64956	151.426	-2.18024
191.421	-6.48334	151.421	-2.50684	151.421	1.16752	151.421	2.65406	151.421	-2.17555
191.417	-6.47523	151.416	-2.52153	151.416	1.17938	151.416	2.65851	151.416	-2.17089
191.412	-6.46704	151.412	-2.53608	151.412	1.19116	151.412	2.66293	151.412	-2.16627
191.407	-6.4588	151.407	-2.55047	151.407	1.20285	151.407	2.6673	151.407	-2.16169
191.403	-6.45049	151.403	-2.56471	151.403	1.21444	151.403	2.67162	151.403	-2.15715
191.398	-6.44211	151.398	-2.57881	151.398	1.22595	151.398	2.67591	151.398	-2.15263
191.393	-6.43368	151.393	-2.59276	151.393	1.23737	151.393	2.68016	151.393	-2.14816
191.389	-6.42518	151.389	-2.60655	151.389	1.2487	151.389	2.68436	151.389	-2.14372
191.384	-6.41663	151.384	-2.62021	151.384	1.25995	151.384	2.68852	151.384	-2.13932
191.38	-6.40802	151.38	-2.63371	151.38	1.2711	151.38	2.69264	151.38	-2.13495
191.375	-6.39935	151.375	-2.64706	151.375	1.28216	151.375	2.69671	151.375	-2.13062
191.37	-6.39063	151.37	-2.66027	151.37	1.29313	151.37	2.70075	151.37	-2.12632
191.366	-6.38186	151.366	-2.67333	151.366	1.30402	151.366	2.70474	151.366	-2.12206
191.361	-6.37303	151.361	-2.68624	151.361	1.31481	151.361	2.70869	151.361	-2.11784
191.357	-6.36416	151.356	-2.69901	151.356	1.32552	151.356	2.7126	151.356	-2.11365
191.352	-6.35524	151.352	-2.71163	151.352	1.33613	151.352	2.71647	151.352	-2.10949
191.347	-6.34627	151.347	-2.7241	151.347	1.34666	151.347	2.72029	151.347	-2.10537
191.343	-6.33725	151.343	-2.73643	151.343	1.3571	151.343	2.72408	151.343	-2.10128
191.338	-6.32819	151.338	-2.74861	151.338	1.36745	151.338	2.72782	151.338	-2.09723
191.333	-6.31908	151.333	-2.76065	151.333	1.37771	151.333	2.73152	151.333	-2.09321
191.329	-6.30994	151.329	-2.77254	151.329	1.38788	151.329	2.73518	151.329	-2.08923
191.324	-6.30075	151.324	-2.78429	151.324	1.39796	151.324	2.7388	151.324	-2.08528
191.32	-6.29152	151.32	-2.79589	151.32	1.40795	151.32	2.74237	151.32	-2.08136
191.315	-6.28226	151.315	-2.80735	151.315	1.41785	151.315	2.74591	151.315	-2.07748
191.31	-6.27296	151.31	-2.81867	151.31	1.42767	151.31	2.7494	151.31	-2.07364
191.306	-6.26362	151.306	-2.82984	151.306	1.43739	151.306	2.75286	151.306	-2.06982
191.301	-6.25425	151.301	-2.84087	151.301	1.44703	151.301	2.75627	151.301	-2.06604
191.297	-6.24484	151.296	-2.85175	151.296	1.45657	151.296	2.75964	151.296	-2.06229
191.292	-6.23541	151.292	-2.8625	151.292	1.46603	151.292	2.76297	151.292	-2.05858
191.287	-6.22594	151.287	-2.8731	151.287	1.4754	151.287	2.76626	151.287	-2.0549
191.283	-6.21645	151.283	-2.88356	151.283	1.48468	151.283	2.76951	151.283	-2.05125
191.278	-6.20692	151.278	-2.89387	151.278	1.49387	151.278	2.77271	151.278	-2.04764
191.273	-6.19738	151.273	-2.90405	151.273	1.50297	151.273	2.77588	151.273	-2.04405
191.269	-6.1878	151.269	-2.91409	151.269	1.51198	151.269	2.77901	151.269	-2.0405
191.264	-6.1782	151.264	-2.92398	151.264	1.5209	151.264	2.78209	151.264	-2.03699
191.26	-6.16858	151.26	-2.93374	151.26	1.52974	151.26	2.78514	151.26	-2.0335
191.255	-6.15894	151.255	-2.94335	151.255	1.53848	151.255	2.78814	151.255	-2.03005
191.25	-6.14928	151.25	-2.95283	151.25	1.54714	151.25	2.79111	151.25	-2.02663
191.246	-6.13959	151.246	-2.96216	151.246	1.55571	151.246	2.79403	151.246	-2.02324
191.241	-6.12989	151.241	-2.97136	151.241	1.56419	151.241	2.79691	151.241	-2.01988
191.237	-6.12018	151.236	-2.98042	151.236	1.57258	151.236	2.79976	151.236	-2.01656
191.232	-6.11045	151.232	-2.98934	151.232	1.58088	151.232	2.80256	151.232	-2.01327
191.227	-6.1007	151.227	-2.99812	151.227	1.58909	151.227	2.80532	151.227	-2.01
191.223	-6.09094	151.223	-3.00677	151.223	1.59722	151.223	2.80805	151.223	-2.00677
191.218	-6.08117	151.218	-3.01528	151.218	1.60526	151.218	2.81073	151.218	-2.00357
191.213	-6.07139	151.213	-3.02365	151.213	1.6132	151.213	2.81337	151.213	-2.00041
191.209	-6.0616	151.209	-3.03188	151.209	1.62106	151.209	2.81598	151.209	-1.99727
191.204	-6.0518	151.204	-3.03998	151.204	1.62884	151.204	2.81854	151.204	-1.99416
191.2	-6.04199	151.2	-3.04795	151.2	1.63652	151.2	2.82107	151.2	-1.99109
191.195	-6.03218	151.195	-3.05577	151.195	1.64411	151.195	2.82355	151.195	-1.98804
191.19	-6.02236	151.19	-3.06347	151.19	1.65162	151.19	2.826	151.19	-1.98503
191.186	-6.01253	151.186	-3.07103	151.186	1.65904	151.186	2.8284	151.186	-1.98205
191.181	-6.00271	151.181	-3.07845	151.181	1.66637	151.181	2.83077	151.181	-1.97909
191.177	-5.99288	151.176	-3.08574	151.176	1.67362	151.176	2.8331	151.176	-1.97617
191.172	-5.98306	151.172	-3.0929	151.172	1.68077	151.172	2.83538	151.172	-1.97328
191.167	-5.97323	151.167	-3.09993	151.167	1.68784	151.167	2.83763	151.167	-1.97041
191.163	-5.9634	151.163	-3.10682	151.163	1.69482	151.163	2.83984	151.163	-1.96758
191.158	-5.95358	151.158	-3.11358	151.158	1.70171	151.158	2.84202	151.158	-1.96477
191.153	-5.94376	151.153	-3.12021	151.153	1.70852	151.153	2.84415	151.153	-1.962
191.149	-5.93395	151.149	-3.12671	151.149	1.71523	151.149	2.84624	151.149	-1.95925
191.144	-5.92414	151.144	-3.13307	151.144	1.72186	151.144	2.8483	151.144	-1.95654
191.14	-5.91434	151.14	-3.13931	151.14	1.72841	151.14	2.85031	151.14	-1.95385
191.135	-5.90455	151.135	-3.14542	151.135	1.73486	151.135	2.85229	151.135	-1.95119
191.13	-5.89476	151.13	-3.15139	151.13	1.74123	151.13	2.85423	151.13	-1.94857
191.126	-5.88499	151.126	-3.15724	151.126	1.74751	151.126	2.85613	151.126	-1.94597
191.121	-5.87523	151.121	-3.16296	151.121	1.75371	151.121	2.858	151.121	-1.94339
191.117	-5.86548	151.116	-3.16855	151.116	1.75981	151.116	2.85982	151.116	-1.94085
191.112	-5.85574	151.112	-3.17401	151.112	1.76583	151.112	2.86161	151.112	-1.93834
191.107	-5.84602	151.107	-3.17935	151.107	1.77177	151.107	2.86336	151.107	-1.93585
191.103	-5.83631	151.103	-3.18456	151.103	1.77762	151.103	2.86507	151.103	-1.93339
191.098	-5.82662	151.098	-3.18964	151.098	1.78338	151.098	2.86674	151.098	-1.93096
191.093	-5.81694	151.093	-3.1946	151.093	1.78905	151.093	2.86838	151.093	-1.92856
191.089	-5.80728	151.089	-3.19943	151.089	1.79464	151.089	2.86998	151.089	-1.92619
191.084	-5.79765	151.084	-3.20414	151.084	1.80015	151.084	2.87154	151.084	-1.92384
191.08	-5.78803	151.08	-3.20872	151.08	1.80556	151.08	2.87306	151.08	-1.92152
191.075	-5.77843	151.075	-3.21317	151.075	1.81089	151.075	2.87455	151.075	-1.91923
191.07	-5.76886	151.07	-3.21751	151.07	1.81614	151.07	2.876	151.07	-1.91696
191.066	-5.7593	151.066	-3.22172	151.066	1.8213	151.066	2.87741	151.066	-1.91472
191.061	-5.74977	151.061	-3.22581	151.061	1.82637	151.061	2.87879	151.061	-1.91251
191.057	-5.74027	151.056	-3.22977	151.056	1.83136	151.056	2.88012	151.056	-1.91033
191.052	-5.73079	151.052	-3.23361	151.052	1.83627	151.052	2.88143	151.052	-1.90817
191.047	-5.72134	151.047	-3.23734	151.047	1.84109	151.047	2.88269	151.047	-1.90604
191.043	-5.71191	151.043	-3.24094	151.043	1.84582	151.043	2.88392	151.043	-1.90394
191.038	-5.70252	151.038	-3.24442	151.038	1.85047	151.038	2.88511	151.038	-1.90186
191.033	-5.69315	151.033	-3.24778	151.033	1.85503	151.033	2.88626	151.033	-1.89981
191.029	-5.68381	151.029	-3.25102	151.029	1.85951	151.029	2.88738	151.029	-1.89778
191.024	-5.6745	151.024	-3.25415	151.024	1.86391	151.024	2.88847	151.024	-1.89578
191.02	-5.66523	151.02	-3.25715	151.02	1.86822	151.02	2.88951	151.02	-1.89381
191.015	-5.65598	151.015	-3.26004	151.015	1.87245	151.015	2.89052	151.015	-1.89186
191.01	-5.64677	151.01	-3.26281	151.01	1.87659	151.01	2.8915	151.01	-1.88994
191.006	-5.6376	151.006	-3.26546	151.006	1.88065	151.006	2.89244	151.006	-1.88804
191.001	-5.62845	151.001	-3.268	151.001	1.88463	151.001	2.89334	151.001	-1.88617
190.997	-5.61935	150.996	-3.27042	150.996	1.88852	150.996	2.89421	150.996	-1.88432
190.992	-5.61028	150.992	-3.27273	150.992	1.89233	150.992	2.89504	150.992	-1.8825
190.987	-5.60125	150.987	-3.27492	150.987	1.89606	150.987	2.89584	150.987	-1.8807
190.983	-5.59225	150.983	-3.277	150.983	1.8997	150.983	2.8966	150.983	-1.87893
190.978	-5.5833	150.978	-3.27896	150.978	1.90326	150.978	2.89733	150.978	-1.87718
190.973	-5.57438	150.973	-3.28082	150.973	1.90674	150.973	2.89802	150.973	-1.87546
190.969	-5.56551	150.969	-3.28255	150.969	1.91013	150.969	2.89867	150.969	-1.87376
190.964	-5.55668	150.964	-3.28418	150.964	1.91345	150.964	2.8993	150.964	-1.87209
190.96	-5.54788	150.96	-3.2857	150.96	1.91668	150.96	2.89988	150.96	-1.87044
190.955	-5.53913	150.955	-3.2871	150.955	1.91983	150.955	2.90044	150.955	-1.86881
190.95	-5.53043	150.95	-3.2884	150.95	1.9229	150.95	2.90095	150.95	-1.86721
190.946	-5.52177	150.946	-3.28958	150.946	1.92588	150.946	2.90144	150.946	-1.86563
190.941	-5.51315	150.941	-3.29066	150.941	1.92879	150.941	2.90189	150.941	-1.86407
190.937	-5.50458	150.936	-3.29162	150.936	1.93161	150.936	2.9023	150.936	-1.86254
190.932	-5.49605	150.932	-3.29248	150.932	1.93435	150.932	2.90269	150.932	-1.86103
190.927	-5.48757	150.927	-3.29323	150.927	1.93702	150.927	2.90303	150.927	-1.85955
190.923	-5.47914	150.923	-3.29388	150.923	1.9396	150.923	2.90335	150.923	-1.85808
190.918	-5.47075	150.918	-3.29442	150.918	1.9421	150.918	2.90363	150.918	-1.85664
190.913	-5.46242	150.913	-3.29485	150.913	1.94452	150.913	2.90388	150.913	-1.85523
190.909	-5.45413	150.909	-3.29518	150.909	1.94686	150.909	2.90409	150.909	-1.85383
190.904	-5.4459	150.904	-3.2954	150.904	1.94913	150.904	2.90427	150.904	-1.85246
190.9	-5.43771	150.899	-3.29552	150.899	1.95131	150.899	2.90442	150.899	-1.85111
190.895	-5.42958	150.895	-3.29554	150.895	1.95341	150.895	2.90453	150.895	-1.84978
190.89	-5.4215	150.89	-3.29545	150.89	1.95544	150.89	2.90461	150.89	-1.84847
190.886	-5.41347	150.886	-3.29526	150.886	1.95739	150.886	2.90466	150.886	-1.84719
190.881	-5.40549	150.881	-3.29497	150.881	1.95925	150.881	2.90468	150.881	-1.84593
190.877	-5.39757	150.876	-3.29458	150.876	1.96104	150.876	2.90466	150.876	-1.84469
190.872	-5.3897	150.872	-3.29409	150.872	1.96275	150.872	2.90462	150.872	-1.84347
190.867	-5.38189	150.867	-3.2935	150.867	1.96439	150.867	2.90454	150.867	-1.84227
190.863	-5.37413	150.863	-3.29281	150.863	1.96594	150.863	2.90442	150.863	-1.84109
190.858	-5.36643	150.858	-3.29202	150.858	1.96742	150.858	2.90428	150.858	-1.83994
190.853	-5.35878	150.853	-3.29113	150.853	1.96882	150.853	2.9041	150.853	-1.8388
190.849	-5.35119	150.849	-3.29015	150.849	1.97015	150.849	2.90389	150.849	-1.83769
190.844	-5.34366	150.844	-3.28907	150.844	1.9714	150.844	2.90365	150.844	-1.83659
190.84	-5.33619	150.839	-3.28789	150.839	1.97257	150.839	2.90338	150.839	-1.83552
190.835	-5.32877	150.835	-3.28662	150.835	1.97367	150.835	2.90308	150.835	-1.83447
190.83	-5.32142	150.83	-3.28525	150.83	1.97469	150.83	2.90275	150.83	-1.83343
190.826	-5.31412	150.826	-3.28379	150.826	1.97563	150.826	2.90238	150.826	-1.83242
190.821	-5.30688	150.821	-3.28224	150.821	1.9765	150.821	2.90199	150.821	-1.83143
190.817	-5.29971	150.816	-3.28059	150.816	1.9773	150.816	2.90156	150.816	-1.83046
190.812	-5.29259	150.812	-3.27885	150.812	1.97802	150.812	2.90111	150.812	-1.8295
190.807	-5.28554	150.807	-3.27702	150.807	1.97867	150.807	2.90062	150.807	-1.82857
190.803	-5.27855	150.803	-3.2751	150.803	1.97924	150.803	2.9001	150.803	-1.82765
190.798	-5.27162	150.798	-3.27309	150.798	1.97974	150.798	2.89955	150.798	-1.82676
190.793	-5.26475	150.793	-3.27099	150.793	1.98016	150.793	2.89898	150.793	-1.82588
190.789	-5.25795	150.789	-3.2688	150.789	1.98051	150.789	2.89837	150.789	-1.82502
190.784	-5.25121	150.784	-3.26652	150.784	1.98079	150.784	2.89773	150.784	-1.82418
190.78	-5.24453	150.779	-3.26415	150.779	1.981	150.779	2.89706	150.779	-1.82336
190.775	-5.23792	150.775	-3.2617	150.775	1.98113	150.775	2.89637	150.775	-1.82256
190.77	-5.23137	150.77	-3.25916	150.77	1.98119	150.77	2.89564	150.77	-1.82178
190.766	-5.22489	150.766	-3.25653	150.766	1.98118	150.766	2.89489	150.766	-1.82101
190.761	-5.21847	150.761	-3.25382	150.761	1.9811	150.761	2.89411	150.761	-1.82026
190.757	-5.21212	150.756	-3.25103	150.756	1.98095	150.756	2.89329	150.756	-1.81953
190.752	-5.20584	150.752	-3.24815	150.752	1.98073	150.752	2.89245	150.752	-1.81882
190.747	-5.19962	150.747	-3.24519	150.747	1.98043	150.747	2.89158	150.747	-1.81812
190.743	-5.19347	150.743	-3.24215	150.743	1.98007	150.743	2.89068	150.743	-1.81745
190.738	-5.18738	150.738	-3.23903	150.738	1.97964	150.738	2.88976	150.738	-1.81679
190.733	-5.18137	150.733	-3.23582	150.733	1.97913	150.733	2.8888	150.733	-1.81614
190.729	-5.17542	150.729	-3.23253	150.729	1.97856	150.729	2.88782	150.729	-1.81552
190.724	-5.16954	150.724	-3.22917	150.724	1.97792	150.724	2.88681	150.724	-1.81491
190.72	-5.16372	150.719	-3.22573	150.719	1.97721	150.719	2.88577	150.719	-1.81431
190.715	-5.15798	150.715	-3.2222	150.715	1.97644	150.715	2.88471	150.715	-1.81374
190.71	-5.15231	150.71	-3.21861	150.71	1.97559	150.71	2.88361	150.71	-1.81318
190.706	-5.1467	150.706	-3.21493	150.706	1.97468	150.706	2.88249	150.706	-1.81263
190.701	-5.14116	150.701	-3.21118	150.701	1.9737	150.701	2.88135	150.701	-1.8121
190.697	-5.1357	150.696	-3.20735	150.696	1.97265	150.696	2.88017	150.696	-1.81159
190.692	-5.1303	150.692	-3.20345	150.692	1.97154	150.692	2.87897	150.692	-1.81109
190.687	-5.12497	150.687	-3.19947	150.687	1.97036	150.687	2.87775	150.687	-1.81061
190.683	-5.11972	150.683	-3.19543	150.683	1.96912	150.683	2.87649	150.683	-1.81015
190.678	-5.11453	150.678	-3.19131	150.678	1.96781	150.678	2.87521	150.678	-1.8097
190.673	-5.10942	150.673	-3.18711	150.673	1.96643	150.673	2.87391	150.673	-1.80926
190.669	-5.10437	150.669	-3.18285	150.669	1.96499	150.669	2.87257	150.669	-1.80884
190.664	-5.0994	150.664	-3.17851	150.664	1.96349	150.664	2.87122	150.664	-1.80843
190.66	-5.0945	150.659	-3.17411	150.659	1.96192	150.659	2.86983	150.659	-1.80804
190.655	-5.08967	150.655	-3.16964	150.655	1.96029	150.655	2.86843	150.655	-1.80767
190.65	-5.08491	150.65	-3.1651	150.65	1.95859	150.65	2.86699	150.65	-1.8073
190.646	-5.08022	150.646	-3.16049	150.646	1.95684	150.646	2.86553	150.646	-1.80695
190.641	-5.07561	150.641	-3.15581	150.641	1.95502	150.641	2.86405	150.641	-1.80662
190.637	-5.07107	150.636	-3.15107	150.636	1.95314	150.636	2.86254	150.636	-1.8063
190.632	-5.0666	150.632	-3.14627	150.632	1.9512	150.632	2.86101	150.632	-1.80599
190.627	-5.0622	150.627	-3.1414	150.627	1.94919	150.627	2.85945	150.627	-1.8057
190.623	-5.05788	150.623	-3.13646	150.623	1.94713	150.623	2.85787	150.623	-1.80542
190.618	-5.05362	150.618	-3.13146	150.618	1.945	150.618	2.85626	150.618	-1.80515
190.613	-5.04944	150.613	-3.1264	150.613	1.94282	150.613	2.85463	150.613	-1.8049
190.609	-5.04534	150.609	-3.12128	150.609	1.94057	150.609	2.85298	150.609	-1.80466
190.604	-5.0413	150.604	-3.1161	150.604	1.93827	150.604	2.8513	150.604	-1.80443
190.6	-5.03734	150.599	-3.11086	150.599	1.93591	150.599	2.8496	150.599	-1.80421
190.595	-5.03345	150.595	-3.10555	150.595	1.93349	150.595	2.84788	150.595	-1.80401
190.59	-5.02964	150.59	-3.10019	150.59	1.93101	150.59	2.84613	150.59	-1.80382
190.586	-5.0259	150.586	-3.09477	150.586	1.92847	150.586	2.84436	150.586	-1.80364
190.581	-5.02223	150.581	-3.0893	150.581	1.92588	150.581	2.84257	150.581	-1.80347
190.577	-5.01863	150.576	-3.08377	150.576	1.92323	150.576	2.84075	150.576	-1.80331
190.572	-5.01511	150.572	-3.07818	150.572	1.92052	150.572	2.83892	150.572	-1.80317
190.567	-5.01166	150.567	-3.07254	150.567	1.91776	150.567	2.83706	150.567	-1.80304
190.563	-5.00828	150.563	-3.06684	150.563	1.91494	150.563	2.83518	150.563	-1.80292
190.558	-5.00498	150.558	-3.06109	150.558	1.91207	150.558	2.83327	150.558	-1.80281
190.553	-5.00175	150.553	-3.05528	150.553	1.90914	150.553	2.83135	150.553	-1.80271
190.549	-4.99859	150.549	-3.04943	150.549	1.90616	150.549	2.8294	150.549	-1.80262
190.544	-4.99551	150.544	-3.04352	150.544	1.90313	150.544	2.82743	150.544	-1.80254
190.54	-4.9925	150.539	-3.03756	150.539	1.90004	150.539	2.82545	150.539	-1.80247
190.535	-4.98956	150.535	-3.03156	150.535	1.8969	150.535	2.82344	150.535	-1.80241
190.53	-4.9867	150.53	-3.0255	150.53	1.89371	150.53	2.82141	150.53	-1.80237
190.526	-4.98391	150.526	-3.0194	150.526	1.89046	150.526	2.81935	150.526	-1.80233
190.521	-4.98119	150.521	-3.01325	150.521	1.88717	150.521	2.81728	150.521	-1.8023
190.516	-4.97854	150.516	-3.00705	150.516	1.88382	150.516	2.81519	150.516	-1.80229
190.512	-4.97597	150.512	-3.0008	150.512	1.88042	150.512	2.81308	150.512	-1.80228
190.507	-4.97347	150.507	-2.99452	150.507	1.87697	150.507	2.81095	150.507	-1.80228
190.503	-4.97104	150.503	-2.98818	150.503	1.87348	150.503	2.8088	150.503	-1.80229
190.498	-4.96868	150.498	-2.9818	150.498	1.86993	150.498	2.80663	150.498	-1.80231
190.493	-4.9664	150.493	-2.97538	150.493	1.86633	150.493	2.80444	150.493	-1.80234
190.489	-4.96419	150.489	-2.96892	150.489	1.86269	150.489	2.80223	150.489	-1.80237
190.484	-4.96205	150.484	-2.96242	150.484	1.859	150.484	2.8	150.484	-1.80242
190.48	-4.95998	150.479	-2.95587	150.479	1.85526	150.479	2.79775	150.479	-1.80247
190.475	-4.95799	150.475	-2.94929	150.475	1.85148	150.475	2.79549	150.475	-1.80253
190.47	-4.95606	150.47	-2.94267	150.47	1.84765	150.47	2.79321	150.47	-1.8026
190.466	-4.95421	150.466	-2.936	150.466	1.84377	150.466	2.7909	150.466	-1.80268
190.461	-4.95243	150.461	-2.9293	150.461	1.83985	150.461	2.78859	150.461	-1.80277
190.456	-4.95072	150.456	-2.92257	150.456	1.83588	150.456	2.78625	150.456	-1.80286
190.452	-4.94908	150.452	-2.9158	150.452	1.83187	150.452	2.78389	150.452	-1.80296
190.447	-4.94752	150.447	-2.90899	150.447	1.82781	150.447	2.78152	150.447	-1.80307
190.443	-4.94602	150.443	-2.90215	150.443	1.82371	150.443	2.77913	150.443	-1.80318
190.438	-4.94459	150.438	-2.89527	150.438	1.81957	150.438	2.77673	150.438	-1.80331
190.433	-4.94323	150.433	-2.88836	150.433	1.81539	150.433	2.7743	150.433	-1.80343
190.429	-4.94195	150.429	-2.88142	150.429	1.81116	150.429	2.77186	150.429	-1.80357
190.424	-4.94073	150.424	-2.87445	150.424	1.80689	150.424	2.76941	150.424	-1.80371
190.42	-4.93958	150.419	-2.86744	150.419	1.80258	150.419	2.76693	150.419	-1.80386
190.415	-4.9385	150.415	-2.86041	150.415	1.79823	150.415	2.76445	150.415	-1.80401
190.41	-4.9375	150.41	-2.85335	150.41	1.79385	150.41	2.76194	150.41	-1.80417
190.406	-4.93655	150.406	-2.84626	150.406	1.78942	150.406	2.75942	150.406	-1.80433
190.401	-4.93568	150.401	-2.83914	150.401	1.78495	150.401	2.75689	150.401	-1.80451
190.396	-4.93488	150.396	-2.83199	150.396	1.78044	150.396	2.75434	150.396	-1.80468
190.392	-4.93414	150.392	-2.82482	150.392	1.7759	150.392	2.75177	150.392	-1.80486
190.387	-4.93348	150.387	-2.81762	150.387	1.77132	150.387	2.74919	150.387	-1.80505
190.383	-4.93288	150.383	-2.8104	150.383	1.7667	150.383	2.7466	150.383	-1.80524
190.378	-4.93234	150.378	-2.80315	150.378	1.76205	150.378	2.74399	150.378	-1.80544
190.373	-4.93187	150.373	-2.79588	150.373	1.75736	150.373	2.74136	150.373	-1.80564
190.369	-4.93147	150.369	-2.78859	150.369	1.75263	150.369	2.73872	150.369	-1.80584
190.364	-4.93114	150.364	-2.78128	150.364	1.74787	150.364	2.73607	150.364	-1.80605
190.36	-4.93087	150.359	-2.77394	150.359	1.74308	150.359	2.73341	150.359	-1.80626
190.355	-4.93067	150.355	-2.76659	150.355	1.73825	150.355	2.73073	150.355	-1.80648
190.35	-4.93053	150.35	-2.75921	150.35	1.73339	150.35	2.72804	150.35	-1.8067
190.346	-4.93046	150.346	-2.75182	150.346	1.72849	150.346	2.72533	150.346	-1.80693
190.341	-4.93045	150.341	-2.74441	150.341	1.72357	150.341	2.72261	150.341	-1.80716
190.336	-4.93051	150.336	-2.73698	150.336	1.71861	150.336	2.71988	150.336	-1.80739
190.332	-4.93063	150.332	-2.72954	150.332	1.71362	150.332	2.71714	150.332	-1.80762
190.327	-4.93081	150.327	-2.72208	150.327	1.7086	150.327	2.71438	150.327	-1.80786
190.323	-4.93106	150.323	-2.7146	150.323	1.70355	150.323	2.71162	150.323	-1.8081
190.318	-4.93137	150.318	-2.70712	150.318	1.69847	150.318	2.70884	150.318	-1.80834
190.313	-4.93174	150.313	-2.69961	150.313	1.69336	150.313	2.70605	150.313	-1.80859
190.309	-4.93218	150.309	-2.6921	150.309	1.68822	150.309	2.70324	150.309	-1.80884
190.304	-4.93267	150.304	-2.68457	150.304	1.68306	150.304	2.70043	150.304	-1.80909
190.3	-4.93323	150.299	-2.67703	150.299	1.67787	150.299	2.69761	150.299	-1.80934
190.295	-4.93385	150.295	-2.66949	150.295	1.67265	150.295	2.69477	150.295	-1.80959
190.29	-4.93452	150.29	-2.66193	150.29	1.6674	150.29	2.69192	150.29	-1.80985
190.286	-4.93526	150.286	-2.65436	150.286	1.66213	150.286	2.68907	150.286	-1.8101
190.281	-4.93606	150.281	-2.64679	150.281	1.65684	150.281	2.6862	150.281	-1.81036
190.276	-4.93692	150.276	-2.6392	150.276	1.65151	150.276	2.68332	150.276	-1.81062
190.272	-4.93783	150.272	-2.63161	150.272	1.64617	150.272	2.68044	150.272	-1.81088
190.267	-4.9388	150.267	-2.62402	150.267	1.6408	150.267	2.67754	150.267	-1.81114
190.263	-4.93984	150.263	-2.61642	150.263	1.63541	150.263	2.67464	150.263	-1.81141
190.258	-4.94092	150.258	-2.60881	150.258	1.62999	150.258	2.67172	150.258	-1.81167
190.253	-4.94207	150.253	-2.6012	150.253	1.62456	150.253	2.6688	150.253	-1.81193
190.249	-4.94327	150.249	-2.59359	150.249	1.6191	150.249	2.66587	150.249	-1.8122
190.244	-4.94453	150.244	-2.58598	150.244	1.61362	150.244	2.66293	150.244	-1.81246
190.24	-4.94584	150.239	-2.57836	150.239	1.60812	150.239	2.65998	150.239	-1.81272
190.235	-4.94721	150.235	-2.57074	150.235	1.60261	150.235	2.65702	150.235	-1.81299
190.23	-4.94863	150.23	-2.56313	150.23	1.59707	150.23	2.65405	150.23	-1.81325
190.226	-4.95011	150.226	-2.55551	150.226	1.59151	150.226	2.65108	150.226	-1.81351
190.221	-4.95164	150.221	-2.5479	150.221	1.58594	150.221	2.6481	150.221	-1.81377
190.216	-4.95323	150.216	-2.54028	150.216	1.58035	150.216	2.64511	150.216	-1.81403
190.212	-4.95486	150.212	-2.53267	150.212	1.57474	150.212	2.64212	150.212	-1.81429
190.207	-4.95655	150.207	-2.52506	150.207	1.56911	150.207	2.63911	150.207	-1.81455
190.203	-4.95829	150.203	-2.51746	150.203	1.56347	150.203	2.63611	150.203	-1.81481
190.198	-4.96008	150.198	-2.50986	150.198	1.55781	150.198	2.63309	150.198	-1.81506
190.193	-4.96192	150.193	-2.50227	150.193	1.55214	150.193	2.63007	150.193	-1.81532
190.189	-4.96381	150.189	-2.49468	150.189	1.54646	150.189	2.62704	150.189	-1.81557
190.184	-4.96575	150.184	-2.4871	150.184	1.54076	150.184	2.62401	150.184	-1.81582
190.18	-4.96774	150.179	-2.47953	150.179	1.53505	150.179	2.62097	150.179	-1.81607
190.175	-4.96978	150.175	-2.47197	150.175	1.52932	150.175	2.61792	150.175	-1.81631
190.17	-4.97187	150.17	-2.46441	150.17	1.52359	150.17	2.61488	150.17	-1.81656
190.166	-4.974	150.166	-2.45687	150.166	1.51784	150.166	2.61182	150.166	-1.8168
190.161	-4.97618	150.161	-2.44933	150.161	1.51208	150.161	2.60876	150.161	-1.81703
190.156	-4.9784	150.156	-2.44181	150.156	1.50631	150.156	2.6057	150.156	-1.81727
190.152	-4.98068	150.152	-2.4343	150.152	1.50053	150.152	2.60263	150.152	-1.8175
190.147	-4.98299	150.147	-2.4268	150.147	1.49474	150.147	2.59956	150.147	-1.81773
190.143	-4.98535	150.143	-2.41931	150.143	1.48895	150.143	2.59648	150.143	-1.81796
190.138	-4.98776	150.138	-2.41184	150.138	1.48314	150.138	2.5934	150.138	-1.81818
190.133	-4.99021	150.133	-2.40438	150.133	1.47733	150.133	2.59031	150.133	-1.8184
190.129	-4.9927	150.129	-2.39694	150.129	1.47151	150.129	2.58723	150.129	-1.81861
190.124	-4.99523	150.124	-2.38951	150.124	1.46569	150.124	2.58414	150.124	-1.81882
190.12	-4.9978	150.119	-2.3821	150.119	1.45986	150.119	2.58104	150.119	-1.81903
190.115	-5.00042	150.115	-2.3747	150.115	1.45402	150.115	2.57795	150.115	-1.81923
190.11	-5.00308	150.11	-2.36733	150.11	1.44818	150.11	2.57485	150.11	-1.81943
190.106	-5.00577	150.106	-2.35997	150.106	1.44233	150.106	2.57175	150.106	-1.81962
190.101	-5.00851	150.101	-2.35263	150.101	1.43648	150.101	2.56864	150.101	-1.81981
190.096	-5.01128	150.096	-2.34531	150.096	1.43063	150.096	2.56554	150.096	-1.82
190.092	-5.01409	150.092	-2.33801	150.092	1.42478	150.092	2.56243	150.092	-1.82018
190.087	-5.01694	150.087	-2.33074	150.087	1.41892	150.087	2.55932	150.087	-1.82035
190.083	-5.01982	150.083	-2.32348	150.083	1.41307	150.083	2.55622	150.083	-1.82052
190.078	-5.02275	150.078	-2.31625	150.078	1.40721	150.078	2.5531	150.078	-1.82069
190.073	-5.0257	150.073	-2.30904	150.073	1.40135	150.073	2.54999	150.073	-1.82084
190.069	-5.02869	150.069	-2.30185	150.069	1.39549	150.069	2.54688	150.069	-1.821
190.064	-5.03172	150.064	-2.29469	150.064	1.38963	150.064	2.54377	150.064	-1.82114
190.06	-5.03478	150.059	-2.28755	150.059	1.38378	150.059	2.54066	150.059	-1.82129
190.055	-5.03787	150.055	-2.28043	150.055	1.37793	150.055	2.53754	150.055	-1.82142
190.05	-5.041	150.05	-2.27335	150.05	1.37207	150.05	2.53443	150.05	-1.82155
190.046	-5.04415	150.046	-2.26629	150.046	1.36623	150.046	2.53132	150.046	-1.82167
190.041	-5.04734	150.041	-2.25926	150.041	1.36038	150.041	2.52821	150.041	-1.82179
190.036	-5.05056	150.036	-2.25225	150.036	1.35454	150.036	2.5251	150.036	-1.8219
190.032	-5.05381	150.032	-2.24527	150.032	1.34871	150.032	2.52199	150.032	-1.822
190.027	-5.05708	150.027	-2.23833	150.027	1.34288	150.027	2.51888	150.027	-1.8221
190.023	-5.06039	150.023	-2.23141	150.023	1.33705	150.023	2.51577	150.023	-1.82219
190.018	-5.06372	150.018	-2.22452	150.018	1.33123	150.018	2.51267	150.018	-1.82227
190.013	-5.06708	150.013	-2.21767	150.013	1.32542	150.013	2.50956	150.013	-1.82234
190.009	-5.07047	150.009	-2.21084	150.009	1.31962	150.009	2.50646	150.009	-1.82241
190.004	-5.07388	150.004	-2.20405	150.004	1.31382	150.004	2.50336	150.004	-1.82247
190	-5.07732	149.999	-2.19729	149.999	1.30804	149.999	2.50026	149.999	-1.82252
189.995	-5.08078	149.995	-2.19056	149.995	1.30226	149.995	2.49717	149.995	-1.82256
189.99	-5.08426	149.99	-2.18387	149.99	1.29649	149.99	2.49408	149.99	-1.8226
189.986	-5.08777	149.986	-2.17721	149.986	1.29073	149.986	2.49099	149.986	-1.82263
189.981	-5.0913	149.981	-2.17058	149.981	1.28499	149.981	2.4879	149.981	-1.82265
189.976	-5.09485	149.976	-2.164	149.976	1.27925	149.976	2.48482	149.976	-1.82266
189.972	-5.09843	149.972	-2.15744	149.972	1.27353	149.972	2.48174	149.972	-1.82266
189.967	-5.10202	149.967	-2.15093	149.967	1.26781	149.967	2.47867	149.967	-1.82266
189.963	-5.10564	149.963	-2.14445	149.963	1.26212	149.963	2.4756	149.963	-1.82265
189.958	-5.10927	149.958	-2.13801	149.958	1.25643	149.958	2.47253	149.958	-1.82262
189.953	-5.11292	149.953	-2.1316	149.953	1.25076	149.953	2.46947	149.953	-1.82259
189.949	-5.11659	149.949	-2.12524	149.949	1.2451	149.949	2.46641	149.949	-1.82255
189.944	-5.12027	149.944	-2.11891	149.944	1.23946	149.944	2.46336	149.944	-1.8225
189.94	-5.12397	149.939	-2.11263	149.939	1.23383	149.939	2.46031	149.939	-1.82244
189.935	-5.12769	149.935	-2.10638	149.935	1.22822	149.935	2.45727	149.935	-1.82237
189.93	-5.13142	149.93	-2.10018	149.93	1.22263	149.93	2.45424	149.93	-1.82229
189.926	-5.13517	149.926	-2.09402	149.926	1.21705	149.926	2.45121	149.926	-1.82221
189.921	-5.13893	149.921	-2.0879	149.921	1.21149	149.921	2.44818	149.921	-1.82211
189.916	-5.1427	149.916	-2.08182	149.916	1.20595	149.916	2.44516	149.916	-1.822
189.912	-5.14649	149.912	-2.07578	149.912	1.20043	149.912	2.44215	149.912	-1.82189
189.907	-5.15028	149.907	-2.06979	149.907	1.19492	149.907	2.43914	149.907	-1.82176
189.903	-5.15409	149.903	-2.06384	149.903	1.18944	149.903	2.43614	149.903	-1.82162
189.898	-5.15791	149.898	-2.05794	149.898	1.18398	149.898	2.43315	149.898	-1.82147
189.893	-5.16173	149.893	-2.05208	149.893	1.17853	149.893	2.43016	149.893	-1.82131
189.889	-5.16557	149.889	-2.04626	149.889	1.17311	149.889	2.42718	149.889	-1.82115
189.884	-5.16941	149.884	-2.04049	149.884	1.16771	149.884	2.42421	149.884	-1.82097
189.88	-5.17326	149.879	-2.03477	149.879	1.16233	149.879	2.42125	149.879	-1.82078
189.875	-5.17711	149.875	-2.0291	149.875	1.15698	149.875	2.41829	149.875	-1.82057
189.87	-5.18098	149.87	-2.02347	149.87	1.15165	149.87	2.41534	149.87	-1.82036
189.866	-5.18484	149.866	-2.01789	149.866	1.14634	149.866	2.4124	149.866	-1.82014
189.861	-5.18872	149.861	-2.01236	149.861	1.14105	149.861	2.40947	149.861	-1.81991
189.856	-5.19259	149.856	-2.00687	149.856	1.13579	149.856	2.40655	149.856	-1.81966
189.852	-5.19647	149.852	-2.00144	149.852	1.13056	149.852	2.40363	149.852	-1.8194
189.847	-5.20035	149.847	-1.99605	149.847	1.12535	149.847	2.40073	149.847	-1.81913
189.843	-5.20423	149.843	-1.99072	149.843	1.12017	149.843	2.39783	149.843	-1.81885
189.838	-5.20811	149.838	-1.98543	149.838	1.11501	149.838	2.39494	149.838	-1.81856
189.833	-5.212	149.833	-1.98019	149.833	1.10988	149.833	2.39206	149.833	-1.81826
189.829	-5.21588	149.829	-1.97501	149.829	1.10478	149.829	2.3892	149.829	-1.81794
189.824	-5.21976	149.824	-1.96988	149.824	1.09971	149.824	2.38634	149.824	-1.81762
189.82	-5.22364	149.819	-1.9648	149.819	1.09466	149.819	2.38349	149.819	-1.81728
189.815	-5.22751	149.815	-1.95977	149.815	1.08964	149.815	2.38065	149.815	-1.81693
189.81	-5.23139	149.81	-1.95479	149.81	1.08466	149.81	2.37782	149.81	-1.81656
189.806	-5.23526	149.806	-1.94987	149.806	1.0797	149.806	2.375	149.806	-1.81619
189.801	-5.23912	149.801	-1.945	149.801	1.07477	149.801	2.3722	149.801	-1.8158
189.796	-5.24298	149.796	-1.94019	149.796	1.06988	149.796	2.3694	149.796	-1.8154
189.792	-5.24683	149.792	-1.93543	149.792	1.06501	149.792	2.36661	149.792	-1.81498
189.787	-5.25068	149.787	-1.93072	149.787	1.06018	149.787	2.36384	149.787	-1.81456
189.783	-5.25452	149.783	-1.92607	149.783	1.05538	149.783	2.36108	149.783	-1.81412
189.778	-5.25835	149.778	-1.92148	149.778	1.05061	149.778	2.35833	149.778	-1.81366
189.773	-5.26217	149.773	-1.91694	149.773	1.04588	149.773	2.35559	149.773	-1.8132
189.769	-5.26598	149.769	-1.91245	149.769	1.04118	149.769	2.35286	149.769	-1.81272
189.764	-5.26978	149.764	-1.90802	149.764	1.03651	149.764	2.35014	149.764	-1.81223
189.76	-5.27357	149.759	-1.90365	149.759	1.03188	149.759	2.34744	149.759	-1.81173
189.755	-5.27735	149.755	-1.89934	149.755	1.02728	149.755	2.34475	149.755	-1.81121
189.75	-5.28111	149.75	-1.89508	149.75	1.02271	149.75	2.34207	149.75	-1.81068
189.746	-5.28486	149.746	-1.89089	149.746	1.01819	149.746	2.33941	149.746	-1.81013
189.741	-5.2886	149.741	-1.88674	149.741	1.0137	149.741	2.33675	149.741	-1.80957
189.736	-5.29233	149.736	-1.88266	149.736	1.00924	149.736	2.33411	149.736	-1.809
189.732	-5.29604	149.732	-1.87864	149.732	1.00482	149.732	2.33149	149.732	-1.80842
189.727	-5.29973	149.727	-1.87468	149.727	1.00044	149.727	2.32887	149.727	-1.80782
189.723	-5.3034	149.723	-1.87077	149.723	0.9961	149.723	2.32627	149.723	-1.80721
189.718	-5.30706	149.718	-1.86692	149.718	0.99179	149.718	2.32369	149.718	-1.80658
189.713	-5.3107	149.713	-1.86314	149.713	0.98753	149.713	2.32112	149.713	-1.80594
189.709	-5.31433	149.709	-1.85941	149.709	0.9833	149.709	2.31856	149.709	-1.80528
189.704	-5.31793	149.704	-1.85575	149.704	0.97911	149.704	2.31601	149.704	-1.80462
189.7	-5.32151	149.699	-1.85214	149.699	0.97496	149.699	2.31349	149.699	-1.80393
189.695	-5.32508	149.695	-1.8486	149.695	0.97086	149.695	2.31097	149.695	-1.80324
189.69	-5.32862	149.69	-1.84512	149.69	0.96679	149.69	2.30847	149.69	-1.80253
189.686	-5.33214	149.686	-1.8417	149.686	0.96276	149.686	2.30599	149.686	-1.8018
189.681	-5.33564	149.681	-1.83834	149.681	0.95878	149.681	2.30351	149.681	-1.80106
189.676	-5.33911	149.676	-1.83504	149.676	0.95483	149.676	2.30106	149.676	-1.80031
189.672	-5.34256	149.672	-1.83181	149.672	0.95093	149.672	2.29862	149.672	-1.79954
189.667	-5.34598	149.667	-1.82864	149.667	0.94707	149.667	2.2962	149.667	-1.79875
189.663	-5.34938	149.663	-1.82553	149.663	0.94325	149.663	2.29379	149.663	-1.79796
189.658	-5.35276	149.658	-1.82248	149.658	0.93948	149.658	2.29139	149.658	-1.79714
189.653	-5.35611	149.653	-1.8195	149.653	0.93575	149.653	2.28902	149.653	-1.79632
189.649	-5.35943	149.649	-1.81658	149.649	0.93206	149.649	2.28665	149.649	-1.79547
189.644	-5.36272	149.644	-1.81372	149.644	0.92842	149.644	2.28431	149.644	-1.79462
189.64	-5.36598	149.639	-1.81093	149.639	0.92483	149.639	2.28198	149.639	-1.79374
189.635	-5.36922	149.635	-1.8082	149.635	0.92127	149.635	2.27967	149.635	-1.79286
189.63	-5.37242	149.63	-1.80553	149.63	0.91776	149.63	2.27737	149.63	-1.79196
189.626	-5.3756	149.626	-1.80293	149.626	0.9143	149.626	2.27509	149.626	-1.79104
189.621	-5.37874	149.621	-1.80039	149.621	0.91089	149.621	2.27283	149.621	-1.79011
189.616	-5.38185	149.616	-1.79792	149.616	0.90752	149.616	2.27058	149.616	-1.78916
189.612	-5.38493	149.612	-1.79552	149.612	0.90419	149.612	2.26836	149.612	-1.7882
189.607	-5.38798	149.607	-1.79317	149.607	0.90092	149.607	2.26614	149.607	-1.78722
189.603	-5.39099	149.602	-1.7909	149.602	0.89769	149.602	2.26395	149.602	-1.78623
189.598	-5.39397	149.598	-1.78869	149.598	0.89451	149.598	2.26177	149.598	-1.78522
189.593	-5.39691	149.593	-1.78654	149.593	0.89137	149.593	2.25962	149.593	-1.7842
189.589	-5.39982	149.589	-1.78446	149.589	0.88829	149.589	2.25747	149.589	-1.78316
189.584	-5.40269	149.584	-1.78245	149.584	0.88525	149.584	2.25535	149.584	-1.78211
189.58	-5.40553	149.579	-1.7805	149.579	0.88226	149.579	2.25325	149.579	-1.78104
189.575	-5.40833	149.575	-1.77861	149.575	0.87932	149.575	2.25116	149.575	-1.77995
189.57	-5.41109	149.57	-1.7768	149.57	0.87643	149.57	2.24909	149.57	-1.77885
189.566	-5.41381	149.566	-1.77505	149.566	0.87359	149.566	2.24704	149.566	-1.77774
189.561	-5.41649	149.561	-1.77336	149.561	0.8708	149.561	2.24501	149.561	-1.77661
189.556	-5.41914	149.556	-1.77174	149.556	0.86806	149.556	2.243	149.556	-1.77546
189.552	-5.42174	149.552	-1.77019	149.552	0.86537	149.552	2.241	149.552	-1.7743
189.547	-5.4243	149.547	-1.76871	149.547	0.86273	149.547	2.23903	149.547	-1.77312
189.543	-5.42683	149.542	-1.76729	149.542	0.86014	149.542	2.23707	149.542	-1.77193
189.538	-5.42931	149.538	-1.76594	149.538	0.8576	149.538	2.23513	149.538	-1.77072
189.533	-5.43174	149.533	-1.76465	149.533	0.85511	149.533	2.23321	149.533	-1.76949
189.529	-5.43414	149.529	-1.76343	149.529	0.85268	149.529	2.23131	149.529	-1.76825
189.524	-5.43649	149.524	-1.76228	149.524	0.8503	149.524	2.22943	149.524	-1.767
189.52	-5.43879	149.519	-1.7612	149.519	0.84796	149.519	2.22757	149.519	-1.76573
189.515	-5.44106	149.515	-1.76018	149.515	0.84569	149.515	2.22573	149.515	-1.76444
189.51	-5.44327	149.51	-1.75923	149.51	0.84346	149.51	2.22391	149.51	-1.76314
189.506	-5.44544	149.506	-1.75834	149.506	0.84129	149.506	2.22211	149.506	-1.76182
189.501	-5.44757	149.501	-1.75753	149.501	0.83917	149.501	2.22033	149.501	-1.76048
189.496	-5.44965	149.496	-1.75678	149.496	0.8371	149.496	2.21857	149.496	-1.75913
189.492	-5.45168	149.492	-1.7561	149.492	0.83509	149.492	2.21683	149.492	-1.75777
189.487	-5.45366	149.487	-1.75548	149.487	0.83313	149.487	2.21511	149.487	-1.75639
189.483	-5.45559	149.482	-1.75493	149.482	0.83122	149.482	2.21341	149.482	-1.75499
189.478	-5.45748	149.478	-1.75445	149.478	0.82937	149.478	2.21173	149.478	-1.75358
189.473	-5.45931	149.473	-1.75404	149.473	0.82758	149.473	2.21007	149.473	-1.75215
189.469	-5.4611	149.469	-1.75369	149.469	0.82583	149.469	2.20843	149.469	-1.7507
189.464	-5.46283	149.464	-1.75341	149.464	0.82415	149.464	2.20681	149.464	-1.74924
189.46	-5.46452	149.459	-1.7532	149.459	0.82251	149.459	2.20521	149.459	-1.74777
189.455	-5.46615	149.455	-1.75305	149.455	0.82094	149.455	2.20364	149.455	-1.74628
189.45	-5.46773	149.45	-1.75298	149.45	0.81941	149.45	2.20208	149.45	-1.74477
189.446	-5.46926	149.446	-1.75296	149.446	0.81795	149.446	2.20055	149.446	-1.74325
189.441	-5.47073	149.441	-1.75302	149.441	0.81654	149.441	2.19903	149.441	-1.74171
189.436	-5.47216	149.436	-1.75314	149.436	0.81518	149.436	2.19754	149.436	-1.74015
189.432	-5.47352	149.432	-1.75333	149.432	0.81388	149.432	2.19607	149.432	-1.73858
189.427	-5.47484	149.427	-1.75358	149.427	0.81264	149.427	2.19462	149.427	-1.73699
189.423	-5.4761	149.422	-1.75391	149.422	0.81145	149.422	2.19319	149.422	-1.73539
189.418	-5.4773	149.418	-1.7543	149.418	0.81032	149.418	2.19178	149.418	-1.73378
189.413	-5.47845	149.413	-1.75475	149.413	0.80924	149.413	2.1904	149.413	-1.73214
189.409	-5.47954	149.409	-1.75527	149.409	0.80822	149.409	2.18903	149.409	-1.73049
189.404	-5.48057	149.404	-1.75586	149.404	0.80726	149.404	2.18769	149.404	-1.72883
189.4	-5.48155	149.399	-1.75651	149.399	0.80636	149.399	2.18637	149.399	-1.72715
189.395	-5.48247	149.395	-1.75724	149.395	0.80551	149.395	2.18507	149.395	-1.72545
189.39	-5.48334	149.39	-1.75802	149.39	0.80472	149.39	2.18379	149.39	-1.72374
189.386	-5.48414	149.386	-1.75887	149.386	0.80398	149.386	2.18254	149.386	-1.72202
189.381	-5.48489	149.381	-1.75979	149.381	0.80331	149.381	2.18131	149.381	-1.72027
189.376	-5.48557	149.376	-1.76078	149.376	0.80269	149.376	2.1801	149.376	-1.71852
189.372	-5.4862	149.372	-1.76182	149.372	0.80213	149.372	2.17891	149.372	-1.71674
189.367	-5.48677	149.367	-1.76294	149.367	0.80162	149.367	2.17774	149.367	-1.71495
189.363	-5.48727	149.362	-1.76412	149.362	0.80118	149.362	2.1766	149.362	-1.71315
189.358	-5.48772	149.358	-1.76536	149.358	0.80079	149.358	2.17547	149.358	-1.71133
189.353	-5.4881	149.353	-1.76667	149.353	0.80046	149.353	2.17437	149.353	-1.7095
189.349	-5.48843	149.349	-1.76805	149.349	0.80019	149.349	2.1733	149.349	-1.70765
189.344	-5.48869	149.344	-1.76949	149.344	0.79997	149.344	2.17224	149.344	-1.70578
189.34	-5.48889	149.339	-1.77099	149.339	0.79981	149.339	2.17121	149.339	-1.7039
189.335	-5.48903	149.335	-1.77256	149.335	0.79971	149.335	2.1702	149.335	-1.70201
189.33	-5.4891	149.33	-1.77419	149.33	0.79967	149.33	2.16921	149.33	-1.7001
189.326	-5.48911	149.326	-1.77589	149.326	0.79969	149.326	2.16824	149.326	-1.69817
189.321	-5.48906	149.321	-1.77765	149.321	0.79977	149.321	2.1673	149.321	-1.69623
189.316	-5.48894	149.316	-1.77947	149.316	0.7999	149.316	2.16638	149.316	-1.69427
189.312	-5.48876	149.312	-1.78136	149.312	0.80009	149.312	2.16549	149.312	-1.6923
189.307	-5.48851	149.307	-1.78331	149.307	0.80034	149.307	2.16461	149.307	-1.69032
189.303	-5.4882	149.302	-1.78532	149.302	0.80065	149.302	2.16376	149.302	-1.68832
189.298	-5.48783	149.298	-1.78739	149.298	0.80102	149.298	2.16293	149.298	-1.6863
189.293	-5.48739	149.293	-1.78953	149.293	0.80144	149.293	2.16212	149.293	-1.68427
189.289	-5.48688	149.289	-1.79173	149.289	0.80192	149.289	2.16134	149.289	-1.68223
189.284	-5.48631	149.284	-1.79399	149.284	0.80247	149.284	2.16058	149.284	-1.68017
189.28	-5.48567	149.279	-1.79632	149.279	0.80307	149.279	2.15984	149.279	-1.67809
189.275	-5.48496	149.275	-1.7987	149.275	0.80372	149.275	2.15913	149.275	-1.676
189.27	-5.48419	149.27	-1.80115	149.27	0.80444	149.27	2.15844	149.27	-1.6739
189.266	-5.48335	149.266	-1.80365	149.266	0.80521	149.266	2.15777	149.266	-1.67178
189.261	-5.48244	149.261	-1.80622	149.261	0.80605	149.261	2.15712	149.261	-1.66965
189.256	-5.48146	149.256	-1.80885	149.256	0.80694	149.256	2.1565	149.256	-1.66751
189.252	-5.48042	149.252	-1.81154	149.252	0.80789	149.252	2.1559	149.252	-1.66535
189.247	-5.47931	149.247	-1.81429	149.247	0.80889	149.247	2.15532	149.247	-1.66317
189.243	-5.47812	149.242	-1.8171	149.242	0.80996	149.242	2.15477	149.242	-1.66098
189.238	-5.47687	149.238	-1.81996	149.238	0.81108	149.238	2.15424	149.238	-1.65878
189.233	-5.47556	149.233	-1.82289	149.233	0.81226	149.233	2.15373	149.233	-1.65656
189.229	-5.47417	149.229	-1.82588	149.229	0.8135	149.229	2.15324	149.229	-1.65433
189.224	-5.47271	149.224	-1.82892	149.224	0.8148	149.224	2.15278	149.224	-1.65209
189.219	-5.47118	149.219	-1.83202	149.219	0.81615	149.219	2.15234	149.219	-1.64983
189.215	-5.46959	149.215	-1.83518	149.215	0.81757	149.215	2.15192	149.215	-1.64756
189.21	-5.46792	149.21	-1.8384	149.21	0.81904	149.21	2.15153	149.21	-1.64527
189.206	-5.46618	149.206	-1.84168	149.206	0.82057	149.206	2.15116	149.206	-1.64297
189.201	-5.46438	149.201	-1.84501	149.201	0.82215	149.201	2.15081	149.201	-1.64066
189.196	-5.4625	149.196	-1.8484	149.196	0.82379	149.196	2.15049	149.196	-1.63833
189.192	-5.46055	149.192	-1.85184	149.192	0.82549	149.192	2.15019	149.192	-1.63599
189.187	-5.45853	149.187	-1.85534	149.187	0.82725	149.187	2.14991	149.187	-1.63364
189.183	-5.45644	149.182	-1.8589	149.182	0.82907	149.182	2.14965	149.182	-1.63127
189.178	-5.45428	149.178	-1.86251	149.178	0.83094	149.178	2.14942	149.178	-1.6289
189.173	-5.45205	149.173	-1.86617	149.173	0.83286	149.173	2.14921	149.173	-1.6265
189.169	-5.44974	149.169	-1.86989	149.169	0.83485	149.169	2.14902	149.169	-1.6241
189.164	-5.44737	149.164	-1.87367	149.164	0.83689	149.164	2.14886	149.164	-1.62168
189.159	-5.44492	149.159	-1.8775	149.159	0.83899	149.159	2.14872	149.159	-1.61925
189.155	-5.4424	149.155	-1.88138	149.155	0.84114	149.155	2.1486	149.155	-1.61681
189.15	-5.43981	149.15	-1.88532	149.15	0.84335	149.15	2.1485	149.15	-1.61435
189.146	-5.43714	149.146	-1.8893	149.146	0.84562	149.146	2.14843	149.146	-1.61188
189.141	-5.4344	149.141	-1.89334	149.141	0.84794	149.141	2.14838	149.141	-1.6094
189.136	-5.4316	149.136	-1.89744	149.136	0.85032	149.136	2.14835	149.136	-1.60691
189.132	-5.42872	149.132	-1.90158	149.132	0.85275	149.132	2.14835	149.132	-1.6044
189.127	-5.42576	149.127	-1.90577	149.127	0.85524	149.127	2.14836	149.127	-1.60189
189.123	-5.42274	149.122	-1.91002	149.122	0.85778	149.122	2.1484	149.122	-1.59936
189.118	-5.41964	149.118	-1.91432	149.118	0.86038	149.118	2.14847	149.118	-1.59682
189.113	-5.41647	149.113	-1.91866	149.113	0.86304	149.113	2.14855	149.113	-1.59426
189.109	-5.41322	149.109	-1.92306	149.109	0.86574	149.109	2.14866	149.109	-1.5917
189.104	-5.40991	149.104	-1.9275	149.104	0.86851	149.104	2.14879	149.104	-1.58912
189.099	-5.40652	149.099	-1.93199	149.099	0.87132	149.099	2.14894	149.099	-1.58653
189.095	-5.40305	149.095	-1.93653	149.095	0.87419	149.095	2.14911	149.095	-1.58394
189.09	-5.39952	149.09	-1.94112	149.09	0.87712	149.09	2.14931	149.09	-1.58132
189.086	-5.39591	149.086	-1.94576	149.086	0.8801	149.086	2.14953	149.086	-1.5787
189.081	-5.39223	149.081	-1.95044	149.081	0.88313	149.081	2.14977	149.081	-1.57607
189.076	-5.38847	149.076	-1.95517	149.076	0.88622	149.076	2.15003	149.076	-1.57343
189.072	-5.38465	149.072	-1.95995	149.072	0.88936	149.072	2.15032	149.072	-1.57077
189.067	-5.38075	149.067	-1.96477	149.067	0.89255	149.067	2.15062	149.067	-1.5681
189.063	-5.37677	149.062	-1.96964	149.062	0.89579	149.062	2.15095	149.062	-1.56543
189.058	-5.37273	149.058	-1.97455	149.058	0.89909	149.058	2.1513	149.058	-1.56274
189.053	-5.36861	149.053	-1.9795	149.053	0.90243	149.053	2.15167	149.053	-1.56004
189.049	-5.36442	149.049	-1.9845	149.049	0.90583	149.049	2.15207	149.049	-1.55734
189.044	-5.36016	149.044	-1.98954	149.044	0.90929	149.044	2.15248	149.044	-1.55462
189.039	-5.35582	149.039	-1.99463	149.039	0.91279	149.039	2.15292	149.039	-1.55189
189.035	-5.35141	149.035	-1.99976	149.035	0.91634	149.035	2.15338	149.035	-1.54915
189.03	-5.34693	149.03	-2.00493	149.03	0.91995	149.03	2.15385	149.03	-1.5464
189.026	-5.34237	149.026	-2.01014	149.026	0.92361	149.026	2.15436	149.026	-1.54365
189.021	-5.33774	149.021	-2.01539	149.021	0.92731	149.021	2.15488	149.021	-1.54088
189.016	-5.33304	149.016	-2.02068	149.016	0.93107	149.016	2.15542	149.016	-1.5381
189.012	-5.32827	149.012	-2.02601	149.012	0.93488	149.012	2.15598	149.012	-1.53531
189.007	-5.32343	149.007	-2.03139	149.007	0.93873	149.007	2.15657	149.007	-1.53252
189.003	-5.31851	149.002	-2.0368	149.002	0.94264	149.002	2.15717	149.002	-1.52971
188.998	-5.31352	148.998	-2.04224	148.998	0.94659	148.998	2.1578	148.998	-1.5269
188.993	-5.30846	148.993	-2.04773	148.993	0.95059	148.993	2.15845	148.993	-1.52408
188.989	-5.30333	148.989	-2.05326	148.989	0.95464	148.989	2.15912	148.989	-1.52124
188.984	-5.29812	148.984	-2.05882	148.984	0.95874	148.984	2.15981	148.984	-1.5184
188.979	-5.29285	148.979	-2.06441	148.979	0.96289	148.979	2.16051	148.979	-1.51555
188.975	-5.2875	148.975	-2.07005	148.975	0.96708	148.975	2.16124	148.975	-1.5127
188.97	-5.28208	148.97	-2.07572	148.97	0.97132	148.97	2.16199	148.97	-1.50983
188.966	-5.27659	148.966	-2.08142	148.966	0.97561	148.966	2.16276	148.966	-1.50696
188.961	-5.27103	148.961	-2.08716	148.961	0.97994	148.961	2.16355	148.961	-1.50407
188.956	-5.2654	148.956	-2.09293	148.956	0.98432	148.956	2.16436	148.956	-1.50118
188.952	-5.2597	148.952	-2.09874	148.952	0.98875	148.952	2.16519	148.952	-1.49828
188.947	-5.25392	148.947	-2.10457	148.947	0.99322	148.947	2.16604	148.947	-1.49538
188.943	-5.24808	148.942	-2.11045	148.942	0.99773	148.942	2.16691	148.942	-1.49247
188.938	-5.24217	148.938	-2.11635	148.938	1.00229	148.938	2.1678	148.938	-1.48954
188.933	-5.23619	148.933	-2.12228	148.933	1.0069	148.933	2.1687	148.933	-1.48662
188.929	-5.23013	148.929	-2.12824	148.929	1.01155	148.929	2.16963	148.929	-1.48368
188.924	-5.22401	148.924	-2.13424	148.924	1.01624	148.924	2.17058	148.924	-1.48074
188.919	-5.21782	148.919	-2.14026	148.919	1.02098	148.919	2.17154	148.919	-1.47779
188.915	-5.21156	148.915	-2.14631	148.915	1.02576	148.915	2.17252	148.915	-1.47483
188.91	-5.20523	148.91	-2.15239	148.91	1.03058	148.91	2.17353	148.91	-1.47187
188.906	-5.19883	148.906	-2.1585	148.906	1.03544	148.906	2.17455	148.906	-1.4689
188.901	-5.19236	148.901	-2.16464	148.901	1.04035	148.901	2.17559	148.901	-1.46593
188.896	-5.18583	148.896	-2.1708	148.896	1.0453	148.896	2.17665	148.896	-1.46295
188.892	-5.17922	148.892	-2.17699	148.892	1.05028	148.892	2.17772	148.892	-1.45996
188.887	-5.17255	148.887	-2.1832	148.887	1.05531	148.887	2.17882	148.887	-1.45696
188.883	-5.16581	148.882	-2.18944	148.882	1.06038	148.882	2.17993	148.882	-1.45396
188.878	-5.15901	148.878	-2.1957	148.878	1.06549	148.878	2.18106	148.878	-1.45096
188.873	-5.15214	148.873	-2.20199	148.873	1.07064	148.873	2.18221	148.873	-1.44795
188.869	-5.1452	148.869	-2.2083	148.869	1.07583	148.869	2.18338	148.869	-1.44493
188.864	-5.13819	148.864	-2.21463	148.864	1.08105	148.864	2.18456	148.864	-1.44191
188.859	-5.13112	148.859	-2.22099	148.859	1.08632	148.859	2.18576	148.859	-1.43889
188.855	-5.12399	148.855	-2.22737	148.855	1.09162	148.855	2.18698	148.855	-1.43585
188.85	-5.11678	148.85	-2.23376	148.85	1.09696	148.85	2.18822	148.85	-1.43282
188.846	-5.10952	148.846	-2.24018	148.846	1.10234	148.846	2.18947	148.846	-1.42978
188.841	-5.10218	148.841	-2.24662	148.841	1.10775	148.841	2.19074	148.841	-1.42673
188.836	-5.09479	148.836	-2.25308	148.836	1.1132	148.836	2.19203	148.836	-1.42368
188.832	-5.08733	148.832	-2.25955	148.832	1.11869	148.832	2.19333	148.832	-1.42063
188.827	-5.0798	148.827	-2.26605	148.827	1.12421	148.827	2.19465	148.827	-1.41757
188.823	-5.07222	148.822	-2.27256	148.822	1.12977	148.822	2.19598	148.822	-1.41451
188.818	-5.06456	148.818	-2.27909	148.818	1.13536	148.818	2.19733	148.818	-1.41144
188.813	-5.05685	148.813	-2.28563	148.813	1.14098	148.813	2.1987	148.813	-1.40838
188.809	-5.04907	148.809	-2.29219	148.809	1.14664	148.809	2.20009	148.809	-1.4053
188.804	-5.04124	148.804	-2.29877	148.804	1.15233	148.804	2.20148	148.804	-1.40223
188.799	-5.03334	148.799	-2.30536	148.799	1.15806	148.799	2.2029	148.799	-1.39915
188.795	-5.02538	148.795	-2.31196	148.795	1.16381	148.795	2.20433	148.795	-1.39606
188.79	-5.01735	148.79	-2.31858	148.79	1.1696	148.79	2.20577	148.79	-1.39298
188.786	-5.00927	148.786	-2.32521	148.786	1.17542	148.786	2.20723	148.786	-1.38989
188.781	-5.00113	148.781	-2.33185	148.781	1.18127	148.781	2.20871	148.781	-1.3868
188.776	-4.99293	148.776	-2.3385	148.776	1.18715	148.776	2.2102	148.776	-1.38371
188.772	-4.98466	148.772	-2.34517	148.772	1.19307	148.772	2.2117	148.772	-1.38061
188.767	-4.97634	148.767	-2.35184	148.767	1.19901	148.767	2.21322	148.767	-1.37751
188.763	-4.96796	148.762	-2.35853	148.762	1.20498	148.762	2.21475	148.762	-1.37442
188.758	-4.95953	148.758	-2.36522	148.758	1.21097	148.758	2.2163	148.758	-1.37131
188.753	-4.95103	148.753	-2.37192	148.753	1.217	148.753	2.21786	148.753	-1.36821
188.749	-4.94248	148.749	-2.37863	148.749	1.22305	148.749	2.21943	148.749	-1.36511
188.744	-4.93387	148.744	-2.38535	148.744	1.22914	148.744	2.22102	148.744	-1.362
188.739	-4.92521	148.739	-2.39207	148.739	1.23524	148.739	2.22262	148.739	-1.35889
188.735	-4.91648	148.735	-2.3988	148.735	1.24138	148.735	2.22424	148.735	-1.35578
188.73	-4.90771	148.73	-2.40554	148.73	1.24754	148.73	2.22586	148.73	-1.35267
188.726	-4.89888	148.726	-2.41228	148.726	1.25372	148.726	2.2275	148.726	-1.34956
188.721	-4.88999	148.721	-2.41902	148.721	1.25993	148.721	2.22916	148.721	-1.34645
188.716	-4.88105	148.716	-2.42577	148.716	1.26616	148.716	2.23082	148.716	-1.34334
188.712	-4.87206	148.712	-2.43252	148.712	1.27242	148.712	2.2325	148.712	-1.34023
188.707	-4.86301	148.707	-2.43927	148.707	1.2787	148.707	2.23419	148.707	-1.33712
188.703	-4.85391	148.702	-2.44603	148.702	1.28501	148.702	2.23589	148.702	-1.33401
188.698	-4.84476	148.698	-2.45279	148.698	1.29133	148.698	2.23761	148.698	-1.3309
188.693	-4.83555	148.693	-2.45954	148.693	1.29768	148.693	2.23933	148.693	-1.32778
188.689	-4.8263	148.689	-2.4663	148.689	1.30405	148.689	2.24107	148.689	-1.32467
188.684	-4.81699	148.684	-2.47305	148.684	1.31044	148.684	2.24281	148.684	-1.32156
188.679	-4.80763	148.679	-2.47981	148.679	1.31684	148.679	2.24457	148.679	-1.31845
188.675	-4.79823	148.675	-2.48656	148.675	1.32327	148.675	2.24634	148.675	-1.31534
188.67	-4.78877	148.67	-2.49331	148.67	1.32972	148.67	2.24812	148.67	-1.31224
188.666	-4.77927	148.666	-2.50006	148.666	1.33619	148.666	2.24991	148.666	-1.30913
188.661	-4.76972	148.661	-2.5068	148.661	1.34267	148.661	2.25172	148.661	-1.30602
188.656	-4.76012	148.656	-2.51354	148.656	1.34917	148.656	2.25353	148.656	-1.30292
188.652	-4.75047	148.652	-2.52028	148.652	1.35569	148.652	2.25535	148.652	-1.29982
188.647	-4.74078	148.647	-2.52701	148.647	1.36223	148.647	2.25718	148.647	-1.29672
188.643	-4.73104	148.642	-2.53373	148.642	1.36878	148.642	2.25902	148.642	-1.29362
188.638	-4.72126	148.638	-2.54044	148.638	1.37535	148.638	2.26087	148.638	-1.29052
188.633	-4.71143	148.633	-2.54715	148.633	1.38193	148.633	2.26273	148.633	-1.28743
188.629	-4.70155	148.629	-2.55385	148.629	1.38853	148.629	2.26459	148.629	-1.28434
188.624	-4.69164	148.624	-2.56054	148.624	1.39514	148.624	2.26647	148.624	-1.28125
188.619	-4.68168	148.619	-2.56723	148.619	1.40176	148.619	2.26835	148.619	-1.27816
188.615	-4.67167	148.615	-2.5739	148.615	1.4084	148.615	2.27025	148.615	-1.27508
188.61	-4.66163	148.61	-2.58056	148.61	1.41505	148.61	2.27215	148.61	-1.272
188.606	-4.65154	148.606	-2.58721	148.606	1.42171	148.606	2.27406	148.606	-1.26892
188.601	-4.64141	148.601	-2.59385	148.601	1.42838	148.601	2.27597	148.601	-1.26584
188.596	-4.63124	148.596	-2.60048	148.596	1.43506	148.596	2.2779	148.596	-1.26277
188.592	-4.62104	148.592	-2.6071	148.592	1.44175	148.592	2.27983	148.592	-1.25971
188.587	-4.61079	148.587	-2.6137	148.587	1.44846	148.587	2.28177	148.587	-1.25664
188.583	-4.6005	148.582	-2.62028	148.582	1.45517	148.582	2.28371	148.582	-1.25358
188.578	-4.59018	148.578	-2.62686	148.578	1.46189	148.578	2.28567	148.578	-1.25053
188.573	-4.57982	148.573	-2.63342	148.573	1.46861	148.573	2.28763	148.573	-1.24748
188.569	-4.56942	148.569	-2.63996	148.569	1.47535	148.569	2.28959	148.569	-1.24443
188.564	-4.55898	148.564	-2.64648	148.564	1.48209	148.564	2.29156	148.564	-1.24139
188.559	-4.54851	148.559	-2.65299	148.559	1.48884	148.559	2.29354	148.559	-1.23835
188.555	-4.53801	148.555	-2.65948	148.555	1.49559	148.555	2.29552	148.555	-1.23532
188.55	-4.52747	148.55	-2.66595	148.55	1.50235	148.55	2.29751	148.55	-1.23229
188.546	-4.5169	148.546	-2.67241	148.546	1.50912	148.546	2.2995	148.546	-1.22927
188.541	-4.50629	148.541	-2.67884	148.541	1.51589	148.541	2.3015	148.541	-1.22625
188.536	-4.49565	148.536	-2.68526	148.536	1.52266	148.536	2.3035	148.536	-1.22324
188.532	-4.48498	148.532	-2.69165	148.532	1.52943	148.532	2.30551	148.532	-1.22023
188.527	-4.47428	148.527	-2.69803	148.527	1.53621	148.527	2.30752	148.527	-1.21723
188.523	-4.46355	148.522	-2.70438	148.522	1.54299	148.522	2.30954	148.522	-1.21424
188.518	-4.45278	148.518	-2.71071	148.518	1.54977	148.518	2.31156	148.518	-1.21125
188.513	-4.44199	148.513	-2.71701	148.513	1.55655	148.513	2.31358	148.513	-1.20826
188.509	-4.43117	148.509	-2.7233	148.509	1.56333	148.509	2.31561	148.509	-1.20529
188.504	-4.42032	148.504	-2.72956	148.504	1.57011	148.504	2.31764	148.504	-1.20232
188.499	-4.40945	148.499	-2.73579	148.499	1.57689	148.499	2.31967	148.499	-1.19935
188.495	-4.39855	148.495	-2.742	148.495	1.58367	148.495	2.32171	148.495	-1.1964
188.49	-4.38762	148.49	-2.74819	148.49	1.59045	148.49	2.32375	148.49	-1.19345
188.486	-4.37666	148.486	-2.75434	148.486	1.59722	148.486	2.32579	148.486	-1.1905
188.481	-4.36568	148.481	-2.76047	148.481	1.604	148.481	2.32784	148.481	-1.18757
188.476	-4.35468	148.476	-2.76658	148.476	1.61076	148.476	2.32988	148.476	-1.18464
188.472	-4.34366	148.472	-2.77265	148.472	1.61753	148.472	2.33193	148.472	-1.18172
188.467	-4.33261	148.467	-2.7787	148.467	1.62429	148.467	2.33398	148.467	-1.1788
188.463	-4.32154	148.462	-2.78472	148.462	1.63104	148.462	2.33603	148.462	-1.1759
188.458	-4.31044	148.458	-2.79071	148.458	1.63779	148.458	2.33808	148.458	-1.173
188.453	-4.29933	148.453	-2.79667	148.453	1.64453	148.453	2.34013	148.453	-1.17011
188.449	-4.2882	148.449	-2.8026	148.449	1.65126	148.449	2.34219	148.449	-1.16723
188.444	-4.27705	148.444	-2.80849	148.444	1.65799	148.444	2.34424	148.444	-1.16435
188.439	-4.26588	148.439	-2.81436	148.439	1.66471	148.439	2.3463	148.439	-1.16149
188.435	-4.25469	148.435	-2.82019	148.435	1.67142	148.435	2.34835	148.435	-1.15863
188.43	-4.24348	148.43	-2.82599	148.43	1.67812	148.43	2.3504	148.43	-1.15578
188.426	-4.23226	148.426	-2.83176	148.426	1.68482	148.426	2.35246	148.426	-1.15294
188.421	-4.22102	148.421	-2.83749	148.421	1.6915	148.421	2.35451	148.421	-1.15011
188.416	-4.20977	148.416	-2.84319	148.416	1.69817	148.416	2.35656	148.416	-1.14729
188.412	-4.1985	148.412	-2.84886	148.412	1.70483	148.412	2.35861	148.412	-1.14448
188.407	-4.18721	148.407	-2.85449	148.407	1.71148	148.407	2.36066	148.407	-1.14168
188.403	-4.17592	148.402	-2.86008	148.402	1.71811	148.402	2.36271	148.402	-1.13888
188.398	-4.16461	148.398	-2.86564	148.398	1.72473	148.398	2.36476	148.398	-1.1361
188.393	-4.15329	148.393	-2.87115	148.393	1.73134	148.393	2.3668	148.393	-1.13332
188.389	-4.14196	148.389	-2.87664	148.389	1.73794	148.389	2.36884	148.389	-1.13056
188.384	-4.13062	148.384	-2.88208	148.384	1.74452	148.384	2.37088	148.384	-1.1278
188.379	-4.11927	148.379	-2.88749	148.379	1.75108	148.379	2.37292	148.379	-1.12506
188.375	-4.10791	148.375	-2.89285	148.375	1.75763	148.375	2.37495	148.375	-1.12232
188.37	-4.09654	148.37	-2.89818	148.37	1.76416	148.37	2.37699	148.37	-1.1196
188.366	-4.08517	148.365	-2.90347	148.365	1.77068	148.365	2.37901	148.365	-1.11689
188.361	-4.07378	148.361	-2.90872	148.361	1.77718	148.361	2.38104	148.361	-1.11418
188.356	-4.0624	148.356	-2.91392	148.356	1.78366	148.356	2.38306	148.356	-1.11149
188.352	-4.051	148.352	-2.91909	148.352	1.79012	148.352	2.38508	148.352	-1.10881
188.347	-4.0396	148.347	-2.92421	148.347	1.79657	148.347	2.38709	148.347	-1.10614
188.343	-4.0282	148.342	-2.92929	148.342	1.80299	148.342	2.3891	148.342	-1.10348
188.338	-4.0168	148.338	-2.93433	148.338	1.8094	148.338	2.3911	148.338	-1.10083
188.333	-4.00539	148.333	-2.93932	148.333	1.81578	148.333	2.3931	148.333	-1.09819
188.329	-3.99398	148.329	-2.94427	148.329	1.82214	148.329	2.39509	148.329	-1.09557
188.324	-3.98257	148.324	-2.94918	148.324	1.82849	148.324	2.39708	148.324	-1.09295
188.319	-3.97116	148.319	-2.95404	148.319	1.83481	148.319	2.39906	148.319	-1.09035
188.315	-3.95975	148.315	-2.95886	148.315	1.8411	148.315	2.40104	148.315	-1.08776
188.31	-3.94834	148.31	-2.96363	148.31	1.84738	148.31	2.40301	148.31	-1.08518
188.306	-3.93693	148.305	-2.96836	148.305	1.85363	148.305	2.40498	148.305	-1.08261
188.301	-3.92552	148.301	-2.97304	148.301	1.85985	148.301	2.40693	148.301	-1.08006
188.296	-3.91412	148.296	-2.97767	148.296	1.86606	148.296	2.40889	148.296	-1.07751
188.292	-3.90272	148.292	-2.98225	148.292	1.87223	148.292	2.41083	148.292	-1.07498
188.287	-3.89133	148.287	-2.98679	148.287	1.87838	148.287	2.41277	148.287	-1.07247
188.283	-3.87994	148.282	-2.99128	148.282	1.88451	148.282	2.4147	148.282	-1.06996
188.278	-3.86856	148.278	-2.99572	148.278	1.89061	148.278	2.41662	148.278	-1.06747
188.273	-3.85718	148.273	-3.00011	148.273	1.89668	148.273	2.41854	148.273	-1.06499
188.269	-3.84581	148.269	-3.00445	148.269	1.90272	148.269	2.42045	148.269	-1.06252
188.264	-3.83445	148.264	-3.00875	148.264	1.90873	148.264	2.42235	148.264	-1.06006
188.259	-3.8231	148.259	-3.01299	148.259	1.91472	148.259	2.42424	148.259	-1.05762
188.255	-3.81176	148.255	-3.01718	148.255	1.92068	148.255	2.42612	148.255	-1.05519
188.25	-3.80043	148.25	-3.02132	148.25	1.92661	148.25	2.428	148.25	-1.05278
188.246	-3.78911	148.245	-3.02541	148.245	1.9325	148.245	2.42986	148.245	-1.05038
188.241	-3.7778	148.241	-3.02945	148.241	1.93837	148.241	2.43172	148.241	-1.04799
188.236	-3.7665	148.236	-3.03343	148.236	1.9442	148.236	2.43356	148.236	-1.04561
188.232	-3.75522	148.232	-3.03737	148.232	1.95001	148.232	2.4354	148.232	-1.04325
188.227	-3.74395	148.227	-3.04125	148.227	1.95578	148.227	2.43723	148.227	-1.0409
188.223	-3.7327	148.222	-3.04507	148.222	1.96152	148.222	2.43904	148.222	-1.03857
188.218	-3.72146	148.218	-3.04885	148.218	1.96722	148.218	2.44085	148.218	-1.03625
188.213	-3.71024	148.213	-3.05256	148.213	1.9729	148.213	2.44265	148.213	-1.03394
188.209	-3.69903	148.209	-3.05623	148.209	1.97853	148.209	2.44443	148.209	-1.03165
188.204	-3.68784	148.204	-3.05984	148.204	1.98414	148.204	2.44621	148.204	-1.02937
188.199	-3.67667	148.199	-3.06339	148.199	1.98971	148.199	2.44797	148.199	-1.02711
188.195	-3.66552	148.195	-3.06689	148.195	1.99524	148.195	2.44972	148.195	-1.02486
188.19	-3.65439	148.19	-3.07034	148.19	2.00074	148.19	2.45146	148.19	-1.02262
188.186	-3.64328	148.185	-3.07372	148.185	2.0062	148.185	2.45319	148.185	-1.0204
188.181	-3.63219	148.181	-3.07706	148.181	2.01162	148.181	2.45491	148.181	-1.0182
188.176	-3.62112	148.176	-3.08033	148.176	2.01701	148.176	2.45661	148.176	-1.01601
188.172	-3.61007	148.172	-3.08355	148.172	2.02236	148.172	2.45831	148.172	-1.01383
188.167	-3.59905	148.167	-3.08671	148.167	2.02767	148.167	2.45999	148.167	-1.01167
188.163	-3.58805	148.162	-3.08981	148.162	2.03294	148.162	2.46166	148.162	-1.00952
188.158	-3.57707	148.158	-3.09286	148.158	2.03818	148.158	2.46331	148.158	-1.00739
188.153	-3.56612	148.153	-3.09584	148.153	2.04337	148.153	2.46495	148.153	-1.00527
188.149	-3.5552	148.149	-3.09877	148.149	2.04853	148.149	2.46658	148.149	-1.00317
188.144	-3.5443	148.144	-3.10164	148.144	2.05364	148.144	2.46819	148.144	-1.00108
188.139	-3.53343	148.139	-3.10445	148.139	2.05871	148.139	2.4698	148.139	-0.99901
188.135	-3.52259	148.135	-3.1072	148.135	2.06375	148.135	2.47138	148.135	-0.99695
188.13	-3.51178	148.13	-3.10989	148.13	2.06874	148.13	2.47295	148.13	-0.99491
188.126	-3.50099	148.125	-3.11252	148.125	2.07368	148.125	2.47451	148.125	-0.99289
188.121	-3.49024	148.121	-3.11509	148.121	2.07859	148.121	2.47606	148.121	-0.99087
188.116	-3.47951	148.116	-3.1176	148.116	2.08345	148.116	2.47759	148.116	-0.98888
188.112	-3.46882	148.112	-3.12005	148.112	2.08827	148.112	2.4791	148.112	-0.9869
188.107	-3.45816	148.107	-3.12244	148.107	2.09305	148.107	2.4806	148.107	-0.98494
188.103	-3.44753	148.102	-3.12477	148.102	2.09778	148.102	2.48209	148.102	-0.98299
188.098	-3.43694	148.098	-3.12703	148.098	2.10247	148.098	2.48356	148.098	-0.98106
188.093	-3.42638	148.093	-3.12924	148.093	2.10711	148.093	2.48501	148.093	-0.97914
188.089	-3.41585	148.089	-3.13138	148.089	2.11171	148.089	2.48645	148.089	-0.97724
188.084	-3.40536	148.084	-3.13346	148.084	2.11626	148.084	2.48787	148.084	-0.97535
188.079	-3.3949	148.079	-3.13548	148.079	2.12077	148.079	2.48927	148.079	-0.97349
188.075	-3.38449	148.075	-3.13743	148.075	2.12523	148.075	2.49066	148.075	-0.97163
188.07	-3.3741	148.07	-3.13933	148.07	2.12964	148.07	2.49203	148.07	-0.9698
188.066	-3.36376	148.065	-3.14116	148.065	2.13401	148.065	2.49339	148.065	-0.96798
188.061	-3.35346	148.061	-3.14292	148.061	2.13833	148.061	2.49473	148.061	-0.96617
188.056	-3.34319	148.056	-3.14463	148.056	2.1426	148.056	2.49605	148.056	-0.96438
188.052	-3.33297	148.052	-3.14627	148.052	2.14682	148.052	2.49736	148.052	-0.96261
188.047	-3.32278	148.047	-3.14784	148.047	2.15099	148.047	2.49864	148.047	-0.96086
188.043	-3.31264	148.042	-3.14935	148.042	2.15512	148.042	2.49991	148.042	-0.95912
188.038	-3.30254	148.038	-3.1508	148.038	2.15919	148.038	2.50116	148.038	-0.95739
188.033	-3.29248	148.033	-3.15218	148.033	2.16322	148.033	2.5024	148.033	-0.95569
188.029	-3.28246	148.029	-3.1535	148.029	2.16719	148.029	2.50361	148.029	-0.954
188.024	-3.27249	148.024	-3.15476	148.024	2.17112	148.024	2.50481	148.024	-0.95232
188.019	-3.26256	148.019	-3.15595	148.019	2.175	148.019	2.50599	148.019	-0.95067
188.015	-3.25267	148.015	-3.15707	148.015	2.17882	148.015	2.50715	148.015	-0.94903
188.01	-3.24283	148.01	-3.15813	148.01	2.18259	148.01	2.50829	148.01	-0.9474
188.006	-3.23304	148.005	-3.15913	148.005	2.18631	148.005	2.50942	148.005	-0.94579
188.001	-3.22329	148.001	-3.16006	148.001	2.18998	148.001	2.51052	148.001	-0.9442
187.996	-3.2136	147.996	-3.16092	147.996	2.1936	147.996	2.5116	147.996	-0.94263
187.992	-3.20394	147.992	-3.16172	147.992	2.19717	147.992	2.51267	147.992	-0.94107
187.987	-3.19434	147.987	-3.16245	147.987	2.20068	147.987	2.51372	147.987	-0.93953
187.982	-3.18479	147.982	-3.16312	147.982	2.20414	147.982	2.51474	147.982	-0.938
187.978	-3.17528	147.978	-3.16372	147.978	2.20754	147.978	2.51575	147.978	-0.9365
187.973	-3.16583	147.973	-3.16426	147.973	2.21089	147.973	2.51673	147.973	-0.935
187.969	-3.15643	147.969	-3.16473	147.969	2.21419	147.969	2.5177	147.969	-0.93353
187.964	-3.14708	147.964	-3.16513	147.964	2.21744	147.964	2.51864	147.964	-0.93207
187.959	-3.13778	147.959	-3.16547	147.959	2.22063	147.959	2.51957	147.959	-0.93063
187.955	-3.12853	147.955	-3.16574	147.955	2.22376	147.955	2.52047	147.955	-0.92921
187.95	-3.11933	147.95	-3.16595	147.95	2.22684	147.95	2.52136	147.95	-0.9278
187.946	-3.11019	147.945	-3.16608	147.945	2.22986	147.945	2.52222	147.945	-0.92641
187.941	-3.10111	147.941	-3.16616	147.941	2.23283	147.941	2.52306	147.941	-0.92504
187.936	-3.09207	147.936	-3.16616	147.936	2.23575	147.936	2.52388	147.936	-0.92368
187.932	-3.0831	147.932	-3.1661	147.932	2.2386	147.932	2.52468	147.932	-0.92234
187.927	-3.07418	147.927	-3.16598	147.927	2.2414	147.927	2.52546	147.927	-0.92101
187.922	-3.06531	147.922	-3.16578	147.922	2.24415	147.922	2.52622	147.922	-0.91971
187.918	-3.0565	147.918	-3.16552	147.918	2.24683	147.918	2.52695	147.918	-0.91842
187.913	-3.04775	147.913	-3.1652	147.913	2.24946	147.913	2.52766	147.913	-0.91714
187.909	-3.03906	147.909	-3.1648	147.909	2.25204	147.909	2.52835	147.909	-0.91589
187.904	-3.03042	147.904	-3.16434	147.904	2.25455	147.904	2.52902	147.904	-0.91465
187.899	-3.02185	147.899	-3.16382	147.899	2.25701	147.899	2.52967	147.899	-0.91343
187.895	-3.01333	147.895	-3.16322	147.895	2.25941	147.895	2.53029	147.895	-0.91222
187.89	-3.00488	147.89	-3.16256	147.89	2.26175	147.89	2.5309	147.89	-0.91103
187.886	-2.99648	147.885	-3.16184	147.885	2.26404	147.885	2.53147	147.885	-0.90986
187.881	-2.98814	147.881	-3.16104	147.881	2.26626	147.881	2.53203	147.881	-0.9087
187.876	-2.97987	147.876	-3.16018	147.876	2.26843	147.876	2.53256	147.876	-0.90756
187.872	-2.97166	147.872	-3.15926	147.872	2.27054	147.872	2.53308	147.872	-0.90644
187.867	-2.96351	147.867	-3.15827	147.867	2.27258	147.867	2.53356	147.867	-0.90533
187.862	-2.95542	147.862	-3.15721	147.862	2.27457	147.862	2.53403	147.862	-0.90424
187.858	-2.9474	147.858	-3.15608	147.858	2.2765	147.858	2.53447	147.858	-0.90317
187.853	-2.93944	147.853	-3.15489	147.853	2.27838	147.853	2.53489	147.853	-0.90211
187.849	-2.93154	147.849	-3.15363	147.849	2.28019	147.849	2.53528	147.849	-0.90107
187.844	-2.92371	147.844	-3.15231	147.844	2.28194	147.844	2.53565	147.844	-0.90005
187.839	-2.91594	147.839	-3.15092	147.839	2.28363	147.839	2.536	147.839	-0.89904
187.835	-2.90824	147.835	-3.14946	147.835	2.28526	147.835	2.53632	147.835	-0.89805
187.83	-2.90061	147.83	-3.14794	147.83	2.28683	147.83	2.53662	147.83	-0.89708
187.826	-2.89304	147.825	-3.14635	147.825	2.28834	147.825	2.5369	147.825	-0.89612
187.821	-2.88554	147.821	-3.1447	147.821	2.28979	147.821	2.53715	147.821	-0.89518
187.816	-2.8781	147.816	-3.14298	147.816	2.29118	147.816	2.53738	147.816	-0.89425
187.812	-2.87073	147.812	-3.14119	147.812	2.29251	147.812	2.53758	147.812	-0.89334
187.807	-2.86343	147.807	-3.13934	147.807	2.29378	147.807	2.53776	147.807	-0.89245
187.802	-2.8562	147.802	-3.13742	147.802	2.29499	147.802	2.53791	147.802	-0.89157
187.798	-2.84904	147.798	-3.13544	147.798	2.29613	147.798	2.53804	147.798	-0.89071
187.793	-2.84195	147.793	-3.13339	147.793	2.29722	147.793	2.53815	147.793	-0.88987
187.789	-2.83493	147.789	-3.13128	147.789	2.29824	147.789	2.53823	147.789	-0.88904
187.784	-2.82797	147.784	-3.1291	147.784	2.2992	147.784	2.53828	147.784	-0.88823
187.779	-2.82109	147.779	-3.12686	147.779	2.3001	147.779	2.53831	147.779	-0.88743
187.775	-2.81428	147.775	-3.12456	147.775	2.30094	147.775	2.53832	147.775	-0.88665
187.77	-2.80753	147.77	-3.12219	147.77	2.30172	147.77	2.5383	147.77	-0.88589
187.766	-2.80086	147.765	-3.11975	147.765	2.30244	147.765	2.53825	147.765	-0.88514
187.761	-2.79427	147.761	-3.11725	147.761	2.30309	147.761	2.53819	147.761	-0.8844
187.756	-2.78774	147.756	-3.11469	147.756	2.30368	147.756	2.53809	147.756	-0.88369
187.752	-2.78129	147.752	-3.11206	147.752	2.30421	147.752	2.53797	147.752	-0.88299
187.747	-2.7749	147.747	-3.10937	147.747	2.30468	147.747	2.53783	147.747	-0.8823
187.742	-2.7686	147.742	-3.10662	147.742	2.30509	147.742	2.53766	147.742	-0.88163
187.738	-2.76236	147.738	-3.1038	147.738	2.30543	147.738	2.53746	147.738	-0.88097
187.733	-2.7562	147.733	-3.10092	147.733	2.30572	147.733	2.53724	147.733	-0.88033
187.729	-2.75011	147.729	-3.09798	147.729	2.30594	147.729	2.53699	147.729	-0.87971
187.724	-2.7441	147.724	-3.09497	147.724	2.3061	147.724	2.53672	147.724	-0.8791
187.719	-2.73816	147.719	-3.0919	147.719	2.30619	147.719	2.53642	147.719	-0.8785
187.715	-2.7323	147.715	-3.08877	147.715	2.30623	147.715	2.5361	147.715	-0.87792
187.71	-2.72651	147.71	-3.08558	147.71	2.3062	147.71	2.53575	147.71	-0.87736
187.706	-2.7208	147.705	-3.08233	147.705	2.30611	147.705	2.53537	147.705	-0.87681
187.701	-2.71516	147.701	-3.07901	147.701	2.30596	147.701	2.53497	147.701	-0.87628
187.696	-2.7096	147.696	-3.07563	147.696	2.30575	147.696	2.53455	147.696	-0.87575
187.692	-2.70411	147.692	-3.07219	147.692	2.30547	147.692	2.53409	147.692	-0.87525
187.687	-2.6987	147.687	-3.0687	147.687	2.30514	147.687	2.53361	147.687	-0.87476
187.682	-2.69337	147.682	-3.06514	147.682	2.30474	147.682	2.53311	147.682	-0.87428
187.678	-2.68812	147.678	-3.06152	147.678	2.30428	147.678	2.53258	147.678	-0.87382
187.673	-2.68294	147.673	-3.05784	147.673	2.30375	147.673	2.53202	147.673	-0.87337
187.669	-2.67784	147.669	-3.0541	147.669	2.30317	147.669	2.53144	147.669	-0.87294
187.664	-2.67282	147.664	-3.0503	147.664	2.30252	147.664	2.53083	147.664	-0.87252
187.659	-2.66787	147.659	-3.04644	147.659	2.30182	147.659	2.5302	147.659	-0.87212
187.655	-2.663	147.655	-3.04253	147.655	2.30105	147.655	2.52953	147.655	-0.87173
187.65	-2.65821	147.65	-3.03855	147.65	2.30021	147.65	2.52885	147.65	-0.87135
187.646	-2.6535	147.645	-3.03452	147.645	2.29932	147.645	2.52813	147.645	-0.87099
187.641	-2.64887	147.641	-3.03042	147.641	2.29837	147.641	2.5274	147.641	-0.87064
187.636	-2.64432	147.636	-3.02627	147.636	2.29735	147.636	2.52663	147.636	-0.8703
187.632	-2.63984	147.632	-3.02207	147.632	2.29628	147.632	2.52584	147.632	-0.86998
187.627	-2.63545	147.627	-3.0178	147.627	2.29514	147.627	2.52502	147.627	-0.86967
187.622	-2.63113	147.622	-3.01348	147.622	2.29394	147.622	2.52418	147.622	-0.86937
187.618	-2.62689	147.618	-3.0091	147.618	2.29268	147.618	2.52331	147.618	-0.86909
187.613	-2.62274	147.613	-3.00467	147.613	2.29136	147.613	2.52241	147.613	-0.86882
187.609	-2.61866	147.609	-3.00018	147.609	2.28998	147.609	2.52149	147.609	-0.86857
187.604	-2.61466	147.604	-2.99564	147.604	2.28853	147.604	2.52054	147.604	-0.86832
187.599	-2.61074	147.599	-2.99104	147.599	2.28703	147.599	2.51956	147.599	-0.86809
187.595	-2.6069	147.595	-2.98638	147.595	2.28547	147.595	2.51856	147.595	-0.86787
187.59	-2.60315	147.59	-2.98167	147.59	2.28384	147.59	2.51754	147.59	-0.86767
187.586	-2.59947	147.585	-2.97691	147.585	2.28216	147.585	2.51648	147.585	-0.86748
187.581	-2.59587	147.581	-2.97209	147.581	2.28042	147.581	2.5154	147.581	-0.8673
187.576	-2.59235	147.576	-2.96722	147.576	2.27861	147.576	2.5143	147.576	-0.86713
187.572	-2.58892	147.572	-2.9623	147.572	2.27675	147.572	2.51317	147.572	-0.86697
187.567	-2.58556	147.567	-2.95732	147.567	2.27483	147.567	2.51201	147.567	-0.86683
187.562	-2.58228	147.562	-2.9523	147.562	2.27285	147.562	2.51082	147.562	-0.8667
187.558	-2.57909	147.558	-2.94722	147.558	2.2708	147.558	2.50962	147.558	-0.86658
187.553	-2.57598	147.553	-2.94208	147.553	2.2687	147.553	2.50838	147.553	-0.86647
187.549	-2.57294	147.549	-2.9369	147.549	2.26655	147.549	2.50712	147.549	-0.86637
187.544	-2.56999	147.544	-2.93167	147.544	2.26433	147.544	2.50583	147.544	-0.86628
187.539	-2.56712	147.539	-2.92639	147.539	2.26205	147.539	2.50452	147.539	-0.86621
187.535	-2.56433	147.535	-2.92105	147.535	2.25972	147.535	2.50318	147.535	-0.86615
187.53	-2.56162	147.53	-2.91567	147.53	2.25733	147.53	2.50181	147.53	-0.86609
187.526	-2.55899	147.525	-2.91024	147.525	2.25488	147.525	2.50042	147.525	-0.86605
187.521	-2.55644	147.521	-2.90476	147.521	2.25237	147.521	2.49901	147.521	-0.86602
187.516	-2.55397	147.516	-2.89923	147.516	2.2498	147.516	2.49757	147.516	-0.866
187.512	-2.55158	147.512	-2.89365	147.512	2.24718	147.512	2.4961	147.512	-0.86599
187.507	-2.54928	147.507	-2.88803	147.507	2.2445	147.507	2.4946	147.507	-0.86599
187.502	-2.54705	147.502	-2.88236	147.502	2.24177	147.502	2.49309	147.502	-0.866
187.498	-2.54491	147.498	-2.87664	147.498	2.23897	147.498	2.49154	147.498	-0.86603
187.493	-2.54285	147.493	-2.87088	147.493	2.23613	147.493	2.48997	147.493	-0.86606
187.489	-2.54086	147.489	-2.86507	147.489	2.23322	147.489	2.48838	147.489	-0.8661
187.484	-2.53896	147.484	-2.85922	147.484	2.23026	147.484	2.48676	147.484	-0.86615
187.479	-2.53714	147.479	-2.85332	147.479	2.22724	147.479	2.48511	147.479	-0.86621
187.475	-2.5354	147.475	-2.84738	147.475	2.22417	147.475	2.48344	147.475	-0.86628
187.47	-2.53374	147.47	-2.84139	147.47	2.22105	147.47	2.48175	147.47	-0.86636
187.466	-2.53216	147.465	-2.83536	147.465	2.21787	147.465	2.48003	147.465	-0.86644
187.461	-2.53066	147.461	-2.82929	147.461	2.21463	147.461	2.47828	147.461	-0.86654
187.456	-2.52924	147.456	-2.82318	147.456	2.21134	147.456	2.47651	147.456	-0.86665
187.452	-2.5279	147.452	-2.81702	147.452	2.208	147.452	2.47472	147.452	-0.86676
187.447	-2.52664	147.447	-2.81082	147.447	2.2046	147.447	2.4729	147.447	-0.86688
187.442	-2.52546	147.442	-2.80459	147.442	2.20115	147.442	2.47105	147.442	-0.86702
187.438	-2.52436	147.438	-2.79831	147.438	2.19765	147.438	2.46919	147.438	-0.86716
187.433	-2.52334	147.433	-2.79199	147.433	2.1941	147.433	2.46729	147.433	-0.8673
187.429	-2.5224	147.429	-2.78563	147.429	2.19049	147.429	2.46538	147.429	-0.86746
187.424	-2.52154	147.424	-2.77923	147.424	2.18683	147.424	2.46344	147.424	-0.86762
187.419	-2.52075	147.419	-2.7728	147.419	2.18312	147.419	2.46147	147.419	-0.86779
187.415	-2.52005	147.415	-2.76632	147.415	2.17935	147.415	2.45948	147.415	-0.86797
187.41	-2.51943	147.41	-2.75981	147.41	2.17554	147.41	2.45747	147.41	-0.86816
187.406	-2.51888	147.405	-2.75327	147.405	2.17167	147.405	2.45543	147.405	-0.86835
187.401	-2.51841	147.401	-2.74668	147.401	2.16776	147.401	2.45337	147.401	-0.86855
187.396	-2.51802	147.396	-2.74006	147.396	2.16379	147.396	2.45128	147.396	-0.86876
187.392	-2.51771	147.392	-2.73341	147.392	2.15978	147.392	2.44918	147.392	-0.86897
187.387	-2.51748	147.387	-2.72672	147.387	2.15572	147.387	2.44704	147.387	-0.86919
187.382	-2.51732	147.382	-2.71999	147.382	2.1516	147.382	2.44489	147.382	-0.86942
187.378	-2.51725	147.378	-2.71324	147.378	2.14744	147.378	2.44271	147.378	-0.86965
187.373	-2.51725	147.373	-2.70645	147.373	2.14323	147.373	2.44051	147.373	-0.86989
187.369	-2.51732	147.369	-2.69962	147.369	2.13897	147.369	2.43829	147.369	-0.87014
187.364	-2.51747	147.364	-2.69277	147.364	2.13467	147.364	2.43604	147.364	-0.87039
187.359	-2.5177	147.359	-2.68588	147.359	2.13031	147.359	2.43377	147.359	-0.87064
187.355	-2.51801	147.355	-2.67896	147.355	2.12591	147.355	2.43148	147.355	-0.87091
187.35	-2.51839	147.35	-2.67201	147.35	2.12147	147.35	2.42916	147.35	-0.87117
187.346	-2.51885	147.345	-2.66503	147.345	2.11697	147.345	2.42683	147.345	-0.87145
187.341	-2.51938	147.341	-2.65802	147.341	2.11244	147.341	2.42447	147.341	-0.87172
187.336	-2.51999	147.336	-2.65099	147.336	2.10785	147.336	2.42208	147.336	-0.872
187.332	-2.52068	147.332	-2.64392	147.332	2.10323	147.332	2.41968	147.332	-0.87229
187.327	-2.52143	147.327	-2.63683	147.327	2.09855	147.327	2.41726	147.327	-0.87258
187.322	-2.52227	147.322	-2.62971	147.322	2.09384	147.322	2.41481	147.322	-0.87288
187.318	-2.52317	147.318	-2.62256	147.318	2.08908	147.318	2.41234	147.318	-0.87318
187.313	-2.52415	147.313	-2.61539	147.313	2.08427	147.313	2.40985	147.313	-0.87348
187.309	-2.52521	147.309	-2.60819	147.309	2.07943	147.309	2.40734	147.309	-0.87379
187.304	-2.52633	147.304	-2.60096	147.304	2.07454	147.304	2.40481	147.304	-0.87409
187.299	-2.52753	147.299	-2.59372	147.299	2.06961	147.299	2.40225	147.299	-0.87441
187.295	-2.52881	147.295	-2.58645	147.295	2.06464	147.295	2.39968	147.295	-0.87473
187.29	-2.53015	147.29	-2.57915	147.29	2.05962	147.29	2.39709	147.29	-0.87505
187.286	-2.53157	147.285	-2.57183	147.285	2.05457	147.285	2.39447	147.285	-0.87537
187.281	-2.53305	147.281	-2.56449	147.281	2.04948	147.281	2.39184	147.281	-0.87569
187.276	-2.53461	147.276	-2.55713	147.276	2.04434	147.276	2.38918	147.276	-0.87602
187.272	-2.53624	147.272	-2.54975	147.272	2.03917	147.272	2.3865	147.272	-0.87635
187.267	-2.53794	147.267	-2.54235	147.267	2.03396	147.267	2.38381	147.267	-0.87669
187.262	-2.53971	147.262	-2.53493	147.262	2.02871	147.262	2.38109	147.262	-0.87702
187.258	-2.54155	147.258	-2.52749	147.258	2.02342	147.258	2.37836	147.258	-0.87736
187.253	-2.54346	147.253	-2.52003	147.253	2.0181	147.253	2.37561	147.253	-0.8777
187.249	-2.54543	147.249	-2.51255	147.249	2.01274	147.249	2.37283	147.249	-0.87803
187.244	-2.54748	147.244	-2.50506	147.244	2.00734	147.244	2.37004	147.244	-0.87838
187.239	-2.54959	147.239	-2.49755	147.239	2.0019	147.239	2.36723	147.239	-0.87872
187.235	-2.55177	147.235	-2.49002	147.235	1.99643	147.235	2.3644	147.235	-0.87906
187.23	-2.55402	147.23	-2.48248	147.23	1.99093	147.23	2.36155	147.23	-0.8794
187.226	-2.55634	147.225	-2.47492	147.225	1.98539	147.225	2.35868	147.225	-0.87975
187.221	-2.55872	147.221	-2.46735	147.221	1.97981	147.221	2.3558	147.221	-0.88009
187.216	-2.56116	147.216	-2.45976	147.216	1.9742	147.216	2.3529	147.216	-0.88044
187.212	-2.56367	147.212	-2.45217	147.212	1.96856	147.212	2.34998	147.212	-0.88078
187.207	-2.56625	147.207	-2.44456	147.207	1.96289	147.207	2.34704	147.207	-0.88113
187.202	-2.56889	147.202	-2.43693	147.202	1.95718	147.202	2.34408	147.202	-0.88147
187.198	-2.57159	147.198	-2.4293	147.198	1.95145	147.198	2.34111	147.198	-0.88182
187.193	-2.57436	147.193	-2.42166	147.193	1.94568	147.193	2.33812	147.193	-0.88216
187.189	-2.57719	147.189	-2.414	147.189	1.93988	147.189	2.33511	147.189	-0.8825
187.184	-2.58009	147.184	-2.40634	147.184	1.93405	147.184	2.33209	147.184	-0.88284
187.179	-2.58304	147.179	-2.39866	147.179	1.92819	147.179	2.32905	147.179	-0.88318
187.175	-2.58606	147.175	-2.39098	147.175	1.9223	147.175	2.32599	147.175	-0.88352
187.17	-2.58914	147.17	-2.38329	147.17	1.91639	147.17	2.32292	147.17	-0.88386
187.166	-2.59228	147.165	-2.3756	147.165	1.91044	147.165	2.31983	147.165	-0.88419
187.161	-2.59547	147.161	-2.3679	147.161	1.90447	147.161	2.31673	147.161	-0.88453
187.156	-2.59873	147.156	-2.36019	147.156	1.89847	147.156	2.31361	147.156	-0.88486
187.152	-2.60205	147.152	-2.35248	147.152	1.89245	147.152	2.31047	147.152	-0.88519
187.147	-2.60542	147.147	-2.34476	147.147	1.8864	147.147	2.30732	147.147	-0.88552
187.142	-2.60886	147.142	-2.33704	147.142	1.88032	147.142	2.30416	147.142	-0.88584
187.138	-2.61235	147.138	-2.32932	147.138	1.87422	147.138	2.30098	147.138	-0.88616
187.133	-2.61589	147.133	-2.32159	147.133	1.86809	147.133	2.29779	147.133	-0.88648
187.129	-2.6195	147.129	-2.31386	147.129	1.86195	147.129	2.29458	147.129	-0.88679
187.124	-2.62315	147.124	-2.30613	147.124	1.85577	147.124	2.29136	147.124	-0.88711
187.119	-2.62687	147.119	-2.2984	147.119	1.84958	147.119	2.28812	147.119	-0.88741
187.115	-2.63064	147.115	-2.29067	147.115	1.84336	147.115	2.28487	147.115	-0.88772
187.11	-2.63446	147.11	-2.28294	147.11	1.83712	147.11	2.28161	147.11	-0.88802
187.106	-2.63833	147.105	-2.27521	147.105	1.83086	147.105	2.27833	147.105	-0.88831
187.101	-2.64226	147.101	-2.26748	147.101	1.82458	147.101	2.27504	147.101	-0.8886
187.096	-2.64624	147.096	-2.25976	147.096	1.81828	147.096	2.27174	147.096	-0.88889
187.092	-2.65027	147.092	-2.25203	147.092	1.81196	147.092	2.26843	147.092	-0.88917
187.087	-2.65436	147.087	-2.24431	147.087	1.80562	147.087	2.2651	147.087	-0.88945
187.082	-2.65849	147.082	-2.2366	147.082	1.79927	147.082	2.26176	147.082	-0.88972
187.078	-2.66267	147.078	-2.22889	147.078	1.79289	147.078	2.25841	147.078	-0.88999
187.073	-2.6669	147.073	-2.22119	147.073	1.7865	147.073	2.25505	147.073	-0.89025
187.069	-2.67118	147.068	-2.21349	147.068	1.78009	147.068	2.25168	147.068	-0.89051
187.064	-2.67551	147.064	-2.2058	147.064	1.77367	147.064	2.24829	147.064	-0.89076
187.059	-2.67989	147.059	-2.19811	147.059	1.76723	147.059	2.2449	147.059	-0.89101
187.055	-2.68431	147.055	-2.19043	147.055	1.76078	147.055	2.24149	147.055	-0.89124
187.05	-2.68878	147.05	-2.18277	147.05	1.75431	147.05	2.23808	147.05	-0.89148
187.046	-2.69329	147.045	-2.17511	147.045	1.74783	147.045	2.23465	147.045	-0.8917
187.041	-2.69785	147.041	-2.16746	147.041	1.74133	147.041	2.23121	147.041	-0.89192
187.036	-2.70245	147.036	-2.15982	147.036	1.73483	147.036	2.22777	147.036	-0.89213
187.032	-2.7071	147.032	-2.15219	147.032	1.72831	147.032	2.22431	147.032	-0.89234
187.027	-2.71178	147.027	-2.14458	147.027	1.72178	147.027	2.22085	147.027	-0.89254
187.022	-2.71651	147.022	-2.13697	147.022	1.71524	147.022	2.21737	147.022	-0.89273
187.018	-2.72128	147.018	-2.12938	147.018	1.70868	147.018	2.21389	147.018	-0.89291
187.013	-2.7261	147.013	-2.1218	147.013	1.70212	147.013	2.2104	147.013	-0.89309
187.009	-2.73095	147.008	-2.11424	147.008	1.69555	147.008	2.2069	147.008	-0.89326
187.004	-2.73584	147.004	-2.10669	147.004	1.68898	147.004	2.20339	147.004	-0.89341
186.999	-2.74077	146.999	-2.09916	146.999	1.68239	146.999	2.19988	146.999	-0.89357
186.995	-2.74574	146.995	-2.09164	146.995	1.6758	146.995	2.19635	146.995	-0.89371
186.99	-2.75074	146.99	-2.08414	146.99	1.6692	146.99	2.19282	146.99	-0.89384
186.986	-2.75578	146.985	-2.07666	146.985	1.66259	146.985	2.18929	146.985	-0.89397
186.981	-2.76086	146.981	-2.06919	146.981	1.65598	146.981	2.18574	146.981	-0.89409
186.976	-2.76597	146.976	-2.06174	146.976	1.64936	146.976	2.18219	146.976	-0.89419
186.972	-2.77112	146.972	-2.05431	146.972	1.64274	146.972	2.17864	146.972	-0.89429
186.967	-2.7763	146.967	-2.0469	146.967	1.63612	146.967	2.17507	146.967	-0.89438
186.962	-2.78151	146.962	-2.03951	146.962	1.62949	146.962	2.1715	146.962	-0.89446
186.958	-2.78676	146.958	-2.03214	146.958	1.62286	146.958	2.16793	146.958	-0.89453
186.953	-2.79204	146.953	-2.02479	146.953	1.61623	146.953	2.16435	146.953	-0.89459
186.949	-2.79734	146.948	-2.01747	146.948	1.6096	146.948	2.16076	146.948	-0.89464
186.944	-2.80268	146.944	-2.01017	146.944	1.60297	146.944	2.15718	146.944	-0.89468
186.939	-2.80805	146.939	-2.00289	146.939	1.59633	146.939	2.15358	146.939	-0.89471
186.935	-2.81345	146.935	-1.99563	146.935	1.5897	146.935	2.14998	146.935	-0.89473
186.93	-2.81887	146.93	-1.9884	146.93	1.58307	146.93	2.14638	146.93	-0.89473
186.926	-2.82432	146.925	-1.98119	146.925	1.57644	146.925	2.14277	146.925	-0.89473
186.921	-2.8298	146.921	-1.97401	146.921	1.56981	146.921	2.13916	146.921	-0.89472
186.916	-2.8353	146.916	-1.96685	146.916	1.56319	146.916	2.13555	146.916	-0.89469
186.912	-2.84083	146.912	-1.95972	146.912	1.55657	146.912	2.13194	146.912	-0.89465
186.907	-2.84638	146.907	-1.95262	146.907	1.54995	146.907	2.12832	146.907	-0.8946
186.902	-2.85195	146.902	-1.94554	146.902	1.54334	146.902	2.1247	146.902	-0.89455
186.898	-2.85755	146.898	-1.93849	146.898	1.53673	146.898	2.12107	146.898	-0.89447
186.893	-2.86317	146.893	-1.93148	146.893	1.53013	146.893	2.11745	146.893	-0.89439
186.889	-2.86881	146.888	-1.92449	146.888	1.52354	146.888	2.11382	146.888	-0.89429
186.884	-2.87447	146.884	-1.91753	146.884	1.51695	146.884	2.11019	146.884	-0.89418
186.879	-2.88015	146.879	-1.9106	146.879	1.51037	146.879	2.10656	146.879	-0.89406
186.875	-2.88585	146.875	-1.9037	146.875	1.5038	146.875	2.10293	146.875	-0.89393
186.87	-2.89156	146.87	-1.89684	146.87	1.49724	146.87	2.0993	146.87	-0.89378
186.866	-2.8973	146.865	-1.89	146.865	1.49068	146.865	2.09567	146.865	-0.89362
186.861	-2.90305	146.861	-1.8832	146.861	1.48414	146.861	2.09204	146.861	-0.89345
186.856	-2.90881	146.856	-1.87643	146.856	1.47761	146.856	2.0884	146.856	-0.89326
186.852	-2.91459	146.852	-1.8697	146.852	1.47109	146.852	2.08477	146.852	-0.89306
186.847	-2.92039	146.847	-1.863	146.847	1.46458	146.847	2.08114	146.847	-0.89285
186.842	-2.92619	146.842	-1.85634	146.842	1.45808	146.842	2.07751	146.842	-0.89262
186.838	-2.93201	146.838	-1.84971	146.838	1.4516	146.838	2.07389	146.838	-0.89238
186.833	-2.93784	146.833	-1.84311	146.833	1.44513	146.833	2.07026	146.833	-0.89213
186.829	-2.94369	146.828	-1.83656	146.828	1.43868	146.828	2.06663	146.828	-0.89186
186.824	-2.94954	146.824	-1.83004	146.824	1.43224	146.824	2.06301	146.824	-0.89158
186.819	-2.9554	146.819	-1.82355	146.819	1.42581	146.819	2.05939	146.819	-0.89128
186.815	-2.96127	146.815	-1.81711	146.815	1.4194	146.815	2.05577	146.815	-0.89097
186.81	-2.96715	146.81	-1.8107	146.81	1.41301	146.81	2.05215	146.81	-0.89064
186.806	-2.97303	146.805	-1.80434	146.805	1.40663	146.805	2.04854	146.805	-0.8903
186.801	-2.97892	146.801	-1.79801	146.801	1.40028	146.801	2.04493	146.801	-0.88994
186.796	-2.98481	146.796	-1.79172	146.796	1.39394	146.796	2.04133	146.796	-0.88957
186.792	-2.99071	146.792	-1.78548	146.792	1.38762	146.792	2.03772	146.792	-0.88918
186.787	-2.99662	146.787	-1.77927	146.787	1.38132	146.787	2.03413	146.787	-0.88878
186.782	-3.00252	146.782	-1.77311	146.782	1.37504	146.782	2.03053	146.782	-0.88836
186.778	-3.00843	146.778	-1.76698	146.778	1.36878	146.778	2.02695	146.778	-0.88793
186.773	-3.01434	146.773	-1.7609	146.773	1.36254	146.773	2.02336	146.773	-0.88748
186.769	-3.02024	146.768	-1.75487	146.768	1.35632	146.768	2.01978	146.768	-0.88701
186.764	-3.02615	146.764	-1.74888	146.764	1.35013	146.764	2.01621	146.764	-0.88653
186.759	-3.03206	146.759	-1.74293	146.759	1.34396	146.759	2.01264	146.759	-0.88604
186.755	-3.03796	146.755	-1.73702	146.755	1.33781	146.755	2.00908	146.755	-0.88552
186.75	-3.04386	146.75	-1.73116	146.75	1.33169	146.75	2.00553	146.75	-0.88499
186.746	-3.04976	146.745	-1.72535	146.745	1.32559	146.745	2.00198	146.745	-0.88445
186.741	-3.05565	146.741	-1.71958	146.741	1.31951	146.741	1.99843	146.741	-0.88388
186.736	-3.06154	146.736	-1.71386	146.736	1.31347	146.736	1.9949	146.736	-0.8833
186.732	-3.06742	146.732	-1.70818	146.732	1.30744	146.732	1.99137	146.732	-0.88271
186.727	-3.0733	146.727	-1.70256	146.727	1.30145	146.727	1.98785	146.727	-0.88209
186.722	-3.07916	146.722	-1.69698	146.722	1.29548	146.722	1.98434	146.722	-0.88146
186.718	-3.08502	146.718	-1.69145	146.718	1.28954	146.718	1.98083	146.718	-0.88081
186.713	-3.09087	146.713	-1.68596	146.713	1.28363	146.713	1.97734	146.713	-0.88015
186.709	-3.0967	146.708	-1.68053	146.708	1.27775	146.708	1.97385	146.708	-0.87947
186.704	-3.10253	146.704	-1.67514	146.704	1.2719	146.704	1.97037	146.704	-0.87877
186.699	-3.10834	146.699	-1.66981	146.699	1.26608	146.699	1.9669	146.699	-0.87805
186.695	-3.11414	146.695	-1.66453	146.695	1.26029	146.695	1.96344	146.695	-0.87731
186.69	-3.11993	146.69	-1.65929	146.69	1.25453	146.69	1.95999	146.69	-0.87656
186.685	-3.1257	146.685	-1.65411	146.685	1.2488	146.685	1.95655	146.685	-0.87579
186.681	-3.13146	146.681	-1.64898	146.681	1.24311	146.681	1.95312	146.681	-0.875
186.676	-3.1372	146.676	-1.6439	146.676	1.23745	146.676	1.9497	146.676	-0.87419
186.672	-3.14292	146.672	-1.63887	146.672	1.23182	146.672	1.94629	146.672	-0.87337
186.667	-3.14863	146.667	-1.6339	146.667	1.22623	146.667	1.94289	146.667	-0.87252
186.662	-3.15432	146.662	-1.62898	146.662	1.22067	146.662	1.9395	146.662	-0.87166
186.658	-3.15998	146.658	-1.62411	146.658	1.21514	146.658	1.93613	146.658	-0.87078
186.653	-3.16563	146.653	-1.6193	146.653	1.20965	146.653	1.93276	146.653	-0.86988
186.649	-3.17126	146.648	-1.61454	146.648	1.2042	146.648	1.92941	146.648	-0.86896
186.644	-3.17686	146.644	-1.60983	146.644	1.19878	146.644	1.92607	146.644	-0.86803
186.639	-3.18244	146.639	-1.60518	146.639	1.1934	146.639	1.92274	146.639	-0.86707
186.635	-3.188	146.635	-1.60059	146.635	1.18806	146.635	1.91943	146.635	-0.86609
186.63	-3.19353	146.63	-1.59605	146.63	1.18276	146.63	1.91612	146.63	-0.8651
186.625	-3.19904	146.625	-1.59157	146.625	1.17749	146.625	1.91283	146.625	-0.86409
186.621	-3.20452	146.621	-1.58714	146.621	1.17227	146.621	1.90956	146.621	-0.86306
186.616	-3.20998	146.616	-1.58278	146.616	1.16708	146.616	1.9063	146.616	-0.86201
186.612	-3.21541	146.612	-1.57846	146.612	1.16193	146.612	1.90305	146.612	-0.86094
186.607	-3.22081	146.607	-1.57421	146.607	1.15683	146.607	1.89981	146.607	-0.85985
186.602	-3.22618	146.602	-1.57001	146.602	1.15176	146.602	1.89659	146.602	-0.85874
186.598	-3.23152	146.598	-1.56588	146.598	1.14674	146.598	1.89339	146.598	-0.85761
186.593	-3.23683	146.593	-1.5618	146.593	1.14176	146.593	1.8902	146.593	-0.85646
186.589	-3.2421	146.588	-1.55778	146.588	1.13682	146.588	1.88702	146.588	-0.85529
186.584	-3.24735	146.584	-1.55381	146.584	1.13192	146.584	1.88386	146.584	-0.8541
186.579	-3.25256	146.579	-1.54991	146.579	1.12707	146.579	1.88072	146.579	-0.8529
186.575	-3.25774	146.575	-1.54607	146.575	1.12226	146.575	1.87759	146.575	-0.85167
186.57	-3.26288	146.57	-1.54229	146.57	1.1175	146.57	1.87448	146.57	-0.85042
186.565	-3.26799	146.565	-1.53857	146.565	1.11278	146.565	1.87138	146.565	-0.84915
186.561	-3.27306	146.561	-1.5349	146.561	1.10811	146.561	1.8683	146.561	-0.84787
186.556	-3.27809	146.556	-1.5313	146.556	1.10348	146.556	1.86524	146.556	-0.84656
186.552	-3.28309	146.552	-1.52776	146.552	1.0989	146.552	1.86219	146.552	-0.84523
186.547	-3.28804	146.547	-1.52429	146.547	1.09436	146.547	1.85917	146.547	-0.84389
186.542	-3.29296	146.542	-1.52087	146.542	1.08988	146.542	1.85615	146.542	-0.84252
186.538	-3.29784	146.538	-1.51751	146.538	1.08544	146.538	1.85316	146.538	-0.84113
186.533	-3.30267	146.533	-1.51422	146.533	1.08104	146.533	1.85019	146.533	-0.83972
186.529	-3.30746	146.528	-1.51099	146.528	1.0767	146.528	1.84723	146.528	-0.83829
186.524	-3.31222	146.524	-1.50783	146.524	1.0724	146.524	1.84429	146.524	-0.83684
186.519	-3.31692	146.519	-1.50472	146.519	1.06816	146.519	1.84137	146.519	-0.83538
186.515	-3.32159	146.515	-1.50168	146.515	1.06396	146.515	1.83847	146.515	-0.83389
186.51	-3.3262	146.51	-1.4987	146.51	1.05982	146.51	1.83558	146.51	-0.83238
186.505	-3.33078	146.505	-1.49579	146.505	1.05572	146.505	1.83272	146.505	-0.83085
186.501	-3.3353	146.501	-1.49294	146.501	1.05167	146.501	1.82988	146.501	-0.8293
186.496	-3.33978	146.496	-1.49015	146.496	1.04768	146.496	1.82705	146.496	-0.82772
186.492	-3.34421	146.492	-1.48743	146.492	1.04374	146.492	1.82425	146.492	-0.82613
186.487	-3.3486	146.487	-1.48477	146.487	1.03985	146.487	1.82146	146.487	-0.82452
186.482	-3.35293	146.482	-1.48218	146.482	1.03601	146.482	1.8187	146.482	-0.82288
186.478	-3.35721	146.478	-1.47965	146.478	1.03223	146.478	1.81595	146.478	-0.82123
186.473	-3.36144	146.473	-1.47719	146.473	1.02849	146.473	1.81323	146.473	-0.81956
186.469	-3.36562	146.468	-1.47479	146.468	1.02482	146.468	1.81053	146.468	-0.81786
186.464	-3.36975	146.464	-1.47246	146.464	1.02119	146.464	1.80785	146.464	-0.81614
186.459	-3.37382	146.459	-1.47019	146.459	1.01762	146.459	1.80519	146.459	-0.81441
186.455	-3.37784	146.455	-1.46799	146.455	1.01411	146.455	1.80255	146.455	-0.81265
186.45	-3.38181	146.45	-1.46586	146.45	1.01065	146.45	1.79993	146.45	-0.81087
186.445	-3.38572	146.445	-1.46379	146.445	1.00724	146.445	1.79734	146.445	-0.80907
186.441	-3.38957	146.441	-1.46178	146.441	1.00389	146.441	1.79476	146.441	-0.80725
186.436	-3.39337	146.436	-1.45985	146.436	1.0006	146.436	1.79221	146.436	-0.80541
186.432	-3.39711	146.432	-1.45798	146.432	0.99736	146.432	1.78968	146.432	-0.80355
186.427	-3.40079	146.427	-1.45617	146.427	0.99418	146.427	1.78718	146.427	-0.80167
186.422	-3.40442	146.422	-1.45443	146.422	0.99106	146.422	1.7847	146.422	-0.79977
186.418	-3.40798	146.418	-1.45276	146.418	0.98799	146.418	1.78224	146.418	-0.79784
186.413	-3.41149	146.413	-1.45116	146.413	0.98499	146.413	1.7798	146.413	-0.7959
186.409	-3.41493	146.408	-1.44962	146.408	0.98204	146.408	1.77739	146.408	-0.79394
186.404	-3.41831	146.404	-1.44815	146.404	0.97914	146.404	1.775	146.404	-0.79195
186.399	-3.42163	146.399	-1.44675	146.399	0.97631	146.399	1.77263	146.399	-0.78995
186.395	-3.42489	146.395	-1.44542	146.395	0.97354	146.395	1.77029	146.395	-0.78792
186.39	-3.42808	146.39	-1.44415	146.39	0.97082	146.39	1.76797	146.39	-0.78587
186.385	-3.43121	146.385	-1.44295	146.385	0.96817	146.385	1.76568	146.385	-0.7838
186.381	-3.43427	146.381	-1.44182	146.381	0.96557	146.381	1.76341	146.381	-0.78172
186.376	-3.43727	146.376	-1.44075	146.376	0.96303	146.376	1.76116	146.376	-0.77961
186.372	-3.4402	146.372	-1.43975	146.372	0.96056	146.372	1.75895	146.372	-0.77748
186.367	-3.44307	146.367	-1.43882	146.367	0.95814	146.367	1.75675	146.367	-0.77533
186.362	-3.44587	146.362	-1.43796	146.362	0.95579	146.362	1.75458	146.362	-0.77316
186.358	-3.4486	146.358	-1.43716	146.358	0.95349	146.358	1.75244	146.358	-0.77097
186.353	-3.45126	146.353	-1.43644	146.353	0.95126	146.353	1.75032	146.353	-0.76876
186.349	-3.45385	146.348	-1.43578	146.348	0.94909	146.348	1.74822	146.348	-0.76653
186.344	-3.45638	146.344	-1.43519	146.344	0.94698	146.344	1.74616	146.344	-0.76428
186.339	-3.45883	146.339	-1.43466	146.339	0.94494	146.339	1.74411	146.339	-0.762
186.335	-3.46121	146.335	-1.43421	146.335	0.94295	146.335	1.7421	146.335	-0.75971
186.33	-3.46352	146.33	-1.43382	146.33	0.94103	146.33	1.74011	146.33	-0.7574
186.325	-3.46576	146.325	-1.4335	146.325	0.93917	146.325	1.73814	146.325	-0.75507
186.321	-3.46792	146.321	-1.43325	146.321	0.93737	146.321	1.73621	146.321	-0.75272
186.316	-3.47001	146.316	-1.43306	146.316	0.93564	146.316	1.7343	146.316	-0.75034
186.312	-3.47203	146.312	-1.43294	146.312	0.93397	146.312	1.73241	146.312	-0.74795
186.307	-3.47397	146.307	-1.4329	146.307	0.93237	146.307	1.73056	146.307	-0.74554
186.302	-3.47584	146.302	-1.43291	146.302	0.93082	146.302	1.72873	146.302	-0.74311
186.298	-3.47763	146.298	-1.433	146.298	0.92934	146.298	1.72692	146.298	-0.74066
186.293	-3.47935	146.293	-1.43315	146.293	0.92793	146.293	1.72515	146.293	-0.73819
186.289	-3.48099	146.288	-1.43338	146.288	0.92658	146.288	1.7234	146.288	-0.7357
186.284	-3.48255	146.284	-1.43367	146.284	0.92529	146.284	1.72168	146.284	-0.73319
186.279	-3.48403	146.279	-1.43402	146.279	0.92407	146.279	1.71998	146.279	-0.73066
186.275	-3.48544	146.275	-1.43444	146.275	0.92291	146.275	1.71832	146.275	-0.72811
186.27	-3.48676	146.27	-1.43494	146.27	0.92182	146.27	1.71668	146.27	-0.72554
186.265	-3.48801	146.265	-1.43549	146.265	0.9208	146.265	1.71507	146.265	-0.72295
186.261	-3.48918	146.261	-1.43612	146.261	0.91983	146.261	1.71349	146.261	-0.72035
186.256	-3.49027	146.256	-1.43681	146.256	0.91894	146.256	1.71194	146.256	-0.71772
186.252	-3.49127	146.252	-1.43757	146.252	0.91811	146.252	1.71041	146.252	-0.71507
186.247	-3.4922	146.247	-1.4384	146.247	0.91734	146.247	1.70891	146.247	-0.71241
186.242	-3.49304	146.242	-1.43929	146.242	0.91664	146.242	1.70744	146.242	-0.70973
186.238	-3.4938	146.238	-1.44025	146.238	0.916	146.238	1.706	146.238	-0.70703
186.233	-3.49448	146.233	-1.44128	146.233	0.91544	146.233	1.70459	146.233	-0.70431
186.229	-3.49508	146.228	-1.44237	146.228	0.91494	146.228	1.70321	146.228	-0.70157
186.224	-3.49559	146.224	-1.44353	146.224	0.9145	146.224	1.70186	146.224	-0.69881
186.219	-3.49602	146.219	-1.44475	146.219	0.91413	146.219	1.70053	146.219	-0.69604
186.215	-3.49636	146.215	-1.44604	146.215	0.91382	146.215	1.69924	146.215	-0.69324
186.21	-3.49662	146.21	-1.4474	146.21	0.91359	146.21	1.69797	146.21	-0.69043
186.205	-3.49679	146.205	-1.44882	146.205	0.91341	146.205	1.69673	146.205	-0.6876
186.201	-3.49688	146.201	-1.45031	146.201	0.91331	146.201	1.69552	146.201	-0.68475
186.196	-3.49688	146.196	-1.45186	146.196	0.91327	146.196	1.69434	146.196	-0.68189
186.192	-3.49679	146.192	-1.45348	146.192	0.9133	146.192	1.69319	146.192	-0.67901
186.187	-3.49662	146.187	-1.45516	146.187	0.91339	146.187	1.69207	146.187	-0.6761
186.182	-3.49636	146.182	-1.45691	146.182	0.91355	146.182	1.69098	146.182	-0.67319
186.178	-3.49601	146.178	-1.45872	146.178	0.91378	146.178	1.68992	146.178	-0.67025
186.173	-3.49557	146.173	-1.4606	146.173	0.91408	146.173	1.68889	146.173	-0.6673
186.169	-3.49505	146.168	-1.46254	146.168	0.91444	146.168	1.68789	146.168	-0.66433
186.164	-3.49444	146.164	-1.46455	146.164	0.91486	146.164	1.68692	146.164	-0.66134
186.159	-3.49373	146.159	-1.46661	146.159	0.91536	146.159	1.68597	146.159	-0.65834
186.155	-3.49294	146.155	-1.46875	146.155	0.91592	146.155	1.68506	146.155	-0.65532
186.15	-3.49206	146.15	-1.47094	146.15	0.91655	146.15	1.68418	146.15	-0.65228
186.145	-3.49109	146.145	-1.4732	146.145	0.91724	146.145	1.68333	146.145	-0.64923
186.141	-3.49002	146.141	-1.47552	146.141	0.918	146.141	1.68251	146.141	-0.64616
186.136	-3.48887	146.136	-1.4779	146.136	0.91883	146.136	1.68171	146.136	-0.64307
186.132	-3.48762	146.132	-1.48035	146.132	0.91973	146.132	1.68095	146.132	-0.63997
186.127	-3.48629	146.127	-1.48286	146.127	0.92069	146.127	1.68022	146.127	-0.63685
186.122	-3.48486	146.122	-1.48542	146.122	0.92171	146.122	1.67952	146.122	-0.63372
186.118	-3.48334	146.118	-1.48805	146.118	0.92281	146.118	1.67885	146.118	-0.63057
186.113	-3.48173	146.113	-1.49075	146.113	0.92397	146.113	1.6782	146.113	-0.6274
186.109	-3.48002	146.108	-1.4935	146.108	0.92519	146.108	1.67759	146.108	-0.62422
186.104	-3.47822	146.104	-1.49631	146.104	0.92649	146.104	1.67701	146.104	-0.62103
186.099	-3.47633	146.099	-1.49919	146.099	0.92785	146.099	1.67646	146.099	-0.61782
186.095	-3.47435	146.095	-1.50212	146.095	0.92927	146.095	1.67594	146.095	-0.61459
186.09	-3.47227	146.09	-1.50511	146.09	0.93076	146.09	1.67545	146.09	-0.61135
186.085	-3.4701	146.085	-1.50817	146.085	0.93232	146.085	1.67499	146.085	-0.6081
186.081	-3.46784	146.081	-1.51128	146.081	0.93394	146.081	1.67456	146.081	-0.60483
186.076	-3.46548	146.076	-1.51445	146.076	0.93563	146.076	1.67416	146.076	-0.60154
186.072	-3.46302	146.072	-1.51768	146.072	0.93739	146.072	1.67379	146.072	-0.59825
186.067	-3.46048	146.067	-1.52097	146.067	0.93921	146.067	1.67345	146.067	-0.59493
186.062	-3.45783	146.062	-1.52431	146.062	0.94109	146.062	1.67314	146.062	-0.59161
186.058	-3.4551	146.058	-1.52771	146.058	0.94304	146.058	1.67287	146.058	-0.58827
186.053	-3.45226	146.053	-1.53117	146.053	0.94506	146.053	1.67262	146.053	-0.58492
186.049	-3.44934	146.048	-1.53469	146.048	0.94714	146.048	1.6724	146.048	-0.58155
186.044	-3.44631	146.044	-1.53826	146.044	0.94929	146.044	1.67221	146.044	-0.57817
186.039	-3.44319	146.039	-1.54189	146.039	0.9515	146.039	1.67205	146.039	-0.57478
186.035	-3.43998	146.035	-1.54558	146.035	0.95377	146.035	1.67193	146.035	-0.57138
186.03	-3.43667	146.03	-1.54932	146.03	0.95611	146.03	1.67183	146.03	-0.56796
186.025	-3.43326	146.025	-1.55311	146.025	0.95852	146.025	1.67176	146.025	-0.56453
186.021	-3.42976	146.021	-1.55696	146.021	0.96098	146.021	1.67173	146.021	-0.56109
186.016	-3.42616	146.016	-1.56086	146.016	0.96352	146.016	1.67172	146.016	-0.55763
186.012	-3.42247	146.012	-1.56482	146.012	0.96611	146.012	1.67174	146.012	-0.55417
186.007	-3.41868	146.007	-1.56883	146.007	0.96877	146.007	1.67179	146.007	-0.55069
186.002	-3.41479	146.002	-1.57289	146.002	0.97149	146.002	1.67188	146.002	-0.5472
185.998	-3.41081	145.998	-1.57701	145.998	0.97428	145.998	1.67199	145.998	-0.5437
185.993	-3.40673	145.993	-1.58118	145.993	0.97713	145.993	1.67213	145.993	-0.54019
185.989	-3.40256	145.988	-1.5854	145.988	0.98004	145.988	1.67231	145.988	-0.53667
185.984	-3.39828	145.984	-1.58967	145.984	0.98301	145.984	1.67251	145.984	-0.53314
185.979	-3.39392	145.979	-1.59399	145.979	0.98605	145.979	1.67274	145.979	-0.5296
185.975	-3.38945	145.975	-1.59836	145.975	0.98914	145.975	1.673	145.975	-0.52604
185.97	-3.38489	145.97	-1.60278	145.97	0.9923	145.97	1.67329	145.97	-0.52248
185.965	-3.38023	145.965	-1.60725	145.965	0.99552	145.965	1.67361	145.965	-0.5189
185.961	-3.37548	145.961	-1.61177	145.961	0.99881	145.961	1.67396	145.961	-0.51532
185.956	-3.37063	145.956	-1.61634	145.956	1.00215	145.956	1.67434	145.956	-0.51173
185.952	-3.36568	145.952	-1.62096	145.952	1.00555	145.952	1.67475	145.952	-0.50813
185.947	-3.36064	145.947	-1.62562	145.947	1.00901	145.947	1.67519	145.947	-0.50452
185.942	-3.3555	145.942	-1.63034	145.942	1.01254	145.942	1.67565	145.942	-0.5009
185.938	-3.35026	145.938	-1.63509	145.938	1.01612	145.938	1.67615	145.938	-0.49727
185.933	-3.34493	145.933	-1.6399	145.933	1.01977	145.933	1.67667	145.933	-0.49363
185.929	-3.3395	145.928	-1.64475	145.928	1.02347	145.928	1.67723	145.928	-0.48999
185.924	-3.33398	145.924	-1.64965	145.924	1.02723	145.924	1.67781	145.924	-0.48633
185.919	-3.32836	145.919	-1.65459	145.919	1.03105	145.919	1.67842	145.919	-0.48267
185.915	-3.32264	145.915	-1.65957	145.915	1.03493	145.915	1.67906	145.915	-0.47901
185.91	-3.31683	145.91	-1.6646	145.91	1.03886	145.91	1.67973	145.91	-0.47533
185.905	-3.31092	145.905	-1.66967	145.905	1.04286	145.905	1.68042	145.905	-0.47165
185.901	-3.30492	145.901	-1.67479	145.901	1.04691	145.901	1.68114	145.901	-0.46796
185.896	-3.29882	145.896	-1.67994	145.896	1.05102	145.896	1.6819	145.896	-0.46426
185.892	-3.29263	145.892	-1.68514	145.892	1.05518	145.892	1.68268	145.892	-0.46056
185.887	-3.28634	145.887	-1.69038	145.887	1.0594	145.887	1.68348	145.887	-0.45685
185.882	-3.27995	145.882	-1.69566	145.882	1.06368	145.882	1.68432	145.882	-0.45313
185.878	-3.27348	145.878	-1.70098	145.878	1.06801	145.878	1.68518	145.878	-0.44941
185.873	-3.2669	145.873	-1.70634	145.873	1.0724	145.873	1.68607	145.873	-0.44569
185.869	-3.26024	145.868	-1.71174	145.868	1.07684	145.868	1.68699	145.868	-0.44196
185.864	-3.25348	145.864	-1.71718	145.864	1.08134	145.864	1.68794	145.864	-0.43822
185.859	-3.24662	145.859	-1.72265	145.859	1.08589	145.859	1.68891	145.859	-0.43448
185.855	-3.23968	145.855	-1.72817	145.855	1.09049	145.855	1.68991	145.855	-0.43073
185.85	-3.23264	145.85	-1.73372	145.85	1.09515	145.85	1.69093	145.85	-0.42698
185.845	-3.2255	145.845	-1.7393	145.845	1.09986	145.845	1.69198	145.845	-0.42323
185.841	-3.21828	145.841	-1.74493	145.841	1.10462	145.841	1.69306	145.841	-0.41947
185.836	-3.21096	145.836	-1.75058	145.836	1.10944	145.836	1.69417	145.836	-0.4157
185.832	-3.20354	145.831	-1.75627	145.831	1.1143	145.831	1.6953	145.831	-0.41194
185.827	-3.19604	145.827	-1.762	145.827	1.11922	145.827	1.69646	145.827	-0.40817
185.822	-3.18845	145.822	-1.76776	145.822	1.12419	145.822	1.69764	145.822	-0.4044
185.818	-3.18076	145.818	-1.77355	145.818	1.12921	145.818	1.69885	145.818	-0.40063
185.813	-3.17298	145.813	-1.77937	145.813	1.13428	145.813	1.70008	145.813	-0.39685
185.809	-3.16511	145.808	-1.78523	145.808	1.13939	145.808	1.70134	145.808	-0.39307
185.804	-3.15715	145.804	-1.79111	145.804	1.14456	145.804	1.70262	145.804	-0.38929
185.799	-3.14911	145.799	-1.79703	145.799	1.14977	145.799	1.70393	145.799	-0.3855
185.795	-3.14097	145.795	-1.80298	145.795	1.15504	145.795	1.70527	145.795	-0.38172
185.79	-3.13274	145.79	-1.80895	145.79	1.16035	145.79	1.70663	145.79	-0.37794
185.785	-3.12442	145.785	-1.81496	145.785	1.16571	145.785	1.70801	145.785	-0.37415
185.781	-3.11602	145.781	-1.82099	145.781	1.17111	145.781	1.70942	145.781	-0.37036
185.776	-3.10752	145.776	-1.82705	145.776	1.17656	145.776	1.71085	145.776	-0.36657
185.772	-3.09894	145.771	-1.83314	145.771	1.18206	145.771	1.71231	145.771	-0.36279
185.767	-3.09028	145.767	-1.83925	145.767	1.1876	145.767	1.71378	145.767	-0.359
185.762	-3.08152	145.762	-1.84539	145.762	1.19318	145.762	1.71529	145.762	-0.35521
185.758	-3.07268	145.758	-1.85155	145.758	1.19881	145.758	1.71681	145.758	-0.35142
185.753	-3.06375	145.753	-1.85774	145.753	1.20449	145.753	1.71836	145.753	-0.34764
185.749	-3.05474	145.748	-1.86395	145.748	1.2102	145.748	1.71993	145.748	-0.34386
185.744	-3.04564	145.744	-1.87018	145.744	1.21596	145.744	1.72153	145.744	-0.34007
185.739	-3.03646	145.739	-1.87644	145.739	1.22176	145.739	1.72315	145.739	-0.33629
185.735	-3.02719	145.735	-1.88272	145.735	1.22761	145.735	1.72478	145.735	-0.33251
185.73	-3.01784	145.73	-1.88902	145.73	1.23349	145.73	1.72645	145.73	-0.32873
185.725	-3.0084	145.725	-1.89534	145.725	1.23941	145.725	1.72813	145.725	-0.32496
185.721	-2.99889	145.721	-1.90168	145.721	1.24538	145.721	1.72983	145.721	-0.32118
185.716	-2.98929	145.716	-1.90803	145.716	1.25138	145.716	1.73156	145.716	-0.31741
185.712	-2.97961	145.711	-1.91441	145.711	1.25742	145.711	1.73331	145.711	-0.31365
185.707	-2.96985	145.707	-1.92081	145.707	1.2635	145.707	1.73507	145.707	-0.30988
185.702	-2.96	145.702	-1.92722	145.702	1.26962	145.702	1.73686	145.702	-0.30612
185.698	-2.95008	145.698	-1.93364	145.698	1.27577	145.698	1.73867	145.698	-0.30237
185.693	-2.94008	145.693	-1.94009	145.693	1.28197	145.693	1.7405	145.693	-0.29862
185.689	-2.93	145.688	-1.94655	145.688	1.28819	145.688	1.74235	145.688	-0.29487
185.684	-2.91984	145.684	-1.95302	145.684	1.29445	145.684	1.74422	145.684	-0.29113
185.679	-2.90961	145.679	-1.95951	145.679	1.30075	145.679	1.74611	145.679	-0.28739
185.675	-2.8993	145.675	-1.96601	145.675	1.30708	145.675	1.74801	145.675	-0.28365
185.67	-2.88891	145.67	-1.97252	145.67	1.31345	145.67	1.74994	145.67	-0.27993
185.665	-2.87844	145.665	-1.97904	145.665	1.31984	145.665	1.75188	145.665	-0.27621
185.661	-2.8679	145.661	-1.98558	145.661	1.32627	145.661	1.75385	145.661	-0.27249
185.656	-2.85729	145.656	-1.99212	145.656	1.33273	145.656	1.75583	145.656	-0.26878
185.652	-2.8466	145.651	-1.99868	145.651	1.33923	145.651	1.75783	145.651	-0.26508
185.647	-2.83584	145.647	-2.00524	145.647	1.34575	145.647	1.75984	145.647	-0.26139
185.642	-2.82501	145.642	-2.01181	145.642	1.3523	145.642	1.76188	145.642	-0.2577
185.638	-2.8141	145.638	-2.01839	145.638	1.35888	145.638	1.76393	145.638	-0.25402
185.633	-2.80313	145.633	-2.02498	145.633	1.3655	145.633	1.766	145.633	-0.25035
185.629	-2.79208	145.628	-2.03157	145.628	1.37213	145.628	1.76808	145.628	-0.24668
185.624	-2.78096	145.624	-2.03817	145.624	1.3788	145.624	1.77018	145.624	-0.24302
185.619	-2.76978	145.619	-2.04477	145.619	1.38549	145.619	1.7723	145.619	-0.23938
185.615	-2.75852	145.615	-2.05138	145.615	1.39221	145.615	1.77443	145.615	-0.23574
185.61	-2.7472	145.61	-2.05799	145.61	1.39895	145.61	1.77658	145.61	-0.23211
185.605	-2.73582	145.605	-2.0646	145.605	1.40572	145.605	1.77874	145.605	-0.22848
185.601	-2.72436	145.601	-2.07122	145.601	1.41251	145.601	1.78092	145.601	-0.22487
185.596	-2.71285	145.596	-2.07783	145.596	1.41933	145.596	1.78311	145.596	-0.22127
185.592	-2.70126	145.591	-2.08445	145.591	1.42617	145.591	1.78532	145.591	-0.21768
185.587	-2.68962	145.587	-2.09106	145.587	1.43303	145.587	1.78754	145.587	-0.2141
185.582	-2.67791	145.582	-2.09768	145.582	1.43991	145.582	1.78978	145.582	-0.21053
185.578	-2.66614	145.578	-2.10429	145.578	1.44681	145.578	1.79202	145.578	-0.20697
185.573	-2.65431	145.573	-2.1109	145.573	1.45373	145.573	1.79428	145.573	-0.20342
185.569	-2.64241	145.568	-2.11751	145.568	1.46067	145.568	1.79656	145.568	-0.19988
185.564	-2.63046	145.564	-2.12411	145.564	1.46763	145.564	1.79884	145.564	-0.19635
185.559	-2.61845	145.559	-2.13071	145.559	1.47461	145.559	1.80114	145.559	-0.19284
185.555	-2.60639	145.555	-2.1373	145.555	1.4816	145.555	1.80345	145.555	-0.18934
185.55	-2.59426	145.55	-2.14389	145.55	1.48861	145.55	1.80577	145.55	-0.18585
185.545	-2.58208	145.545	-2.15047	145.545	1.49564	145.545	1.8081	145.545	-0.18237
185.541	-2.56985	145.541	-2.15704	145.541	1.50268	145.541	1.81045	145.541	-0.17891
185.536	-2.55756	145.536	-2.16361	145.536	1.50973	145.536	1.8128	145.536	-0.17546
185.532	-2.54521	145.531	-2.17017	145.531	1.5168	145.531	1.81516	145.531	-0.17202
185.527	-2.53282	145.527	-2.17671	145.527	1.52388	145.527	1.81754	145.527	-0.1686
185.522	-2.52037	145.522	-2.18325	145.522	1.53098	145.522	1.81992	145.522	-0.16519
185.518	-2.50787	145.518	-2.18977	145.518	1.53808	145.518	1.82231	145.518	-0.16179
185.513	-2.49533	145.513	-2.19629	145.513	1.5452	145.513	1.82472	145.513	-0.15842
185.509	-2.48273	145.508	-2.20279	145.508	1.55233	145.508	1.82712	145.508	-0.15505
185.504	-2.47009	145.504	-2.20927	145.504	1.55946	145.504	1.82954	145.504	-0.1517
185.499	-2.4574	145.499	-2.21575	145.499	1.5666	145.499	1.83197	145.499	-0.14837
185.495	-2.44466	145.495	-2.2222	145.495	1.57375	145.495	1.8344	145.495	-0.14505
185.49	-2.43188	145.49	-2.22865	145.49	1.58091	145.49	1.83684	145.49	-0.14174
185.485	-2.41906	145.485	-2.23507	145.485	1.58808	145.485	1.83929	145.485	-0.13845
185.481	-2.40619	145.481	-2.24148	145.481	1.59524	145.481	1.84174	145.481	-0.13519
185.476	-2.39328	145.476	-2.24787	145.476	1.60242	145.476	1.8442	145.476	-0.13193
185.472	-2.38033	145.471	-2.25425	145.471	1.6096	145.471	1.84667	145.471	-0.12869
185.467	-2.36734	145.467	-2.2606	145.467	1.61678	145.467	1.84914	145.467	-0.12547
185.462	-2.35431	145.462	-2.26693	145.462	1.62396	145.462	1.85162	145.462	-0.12227
185.458	-2.34125	145.458	-2.27325	145.458	1.63115	145.458	1.8541	145.458	-0.11909
185.453	-2.32815	145.453	-2.27954	145.453	1.63833	145.453	1.85658	145.453	-0.11592
185.448	-2.31501	145.448	-2.28581	145.448	1.64552	145.448	1.85907	145.448	-0.11277
185.444	-2.30184	145.444	-2.29206	145.444	1.6527	145.444	1.86157	145.444	-0.10964
185.439	-2.28863	145.439	-2.29828	145.439	1.65988	145.439	1.86406	145.439	-0.10653
185.435	-2.2754	145.435	-2.30448	145.435	1.66707	145.435	1.86656	145.435	-0.10343
185.43	-2.26213	145.43	-2.31065	145.43	1.67424	145.43	1.86906	145.43	-0.10036
185.425	-2.24883	145.425	-2.3168	145.425	1.68142	145.425	1.87157	145.425	-0.09731
185.421	-2.2355	145.421	-2.32292	145.421	1.68859	145.421	1.87407	145.421	-0.09427
185.416	-2.22215	145.416	-2.32901	145.416	1.69575	145.416	1.87658	145.416	-0.09126
185.412	-2.20877	145.411	-2.33508	145.411	1.70291	145.411	1.87909	145.411	-0.08826
185.407	-2.19536	145.407	-2.34111	145.407	1.71006	145.407	1.8816	145.407	-0.08529
185.402	-2.18193	145.402	-2.34712	145.402	1.7172	145.402	1.88411	145.402	-0.08233
185.398	-2.16847	145.398	-2.3531	145.398	1.72433	145.398	1.88662	145.398	-0.0794
185.393	-2.15499	145.393	-2.35905	145.393	1.73146	145.393	1.88913	145.393	-0.07649
185.388	-2.1415	145.388	-2.36496	145.388	1.73857	145.388	1.89164	145.388	-0.0736
185.384	-2.12798	145.384	-2.37084	145.384	1.74568	145.384	1.89414	145.384	-0.07073
185.379	-2.11444	145.379	-2.37669	145.379	1.75277	145.379	1.89665	145.379	-0.06788
185.375	-2.10089	145.375	-2.38251	145.375	1.75985	145.375	1.89915	145.375	-0.06506
185.37	-2.08732	145.37	-2.38829	145.37	1.76691	145.37	1.90165	145.37	-0.06226
185.365	-2.07374	145.365	-2.39403	145.365	1.77396	145.365	1.90415	145.365	-0.05948
185.361	-2.06014	145.361	-2.39974	145.361	1.781	145.361	1.90665	145.361	-0.05672
185.356	-2.04653	145.356	-2.40541	145.356	1.78802	145.356	1.90914	145.356	-0.05399
185.352	-2.03291	145.351	-2.41105	145.351	1.79502	145.351	1.91163	145.351	-0.05127
185.347	-2.01928	145.347	-2.41664	145.347	1.802	145.347	1.91411	145.347	-0.04859
185.342	-2.00564	145.342	-2.4222	145.342	1.80897	145.342	1.91659	145.342	-0.04592
185.338	-1.99199	145.338	-2.42772	145.338	1.81592	145.338	1.91906	145.338	-0.04328
185.333	-1.97834	145.333	-2.43319	145.333	1.82285	145.333	1.92153	145.333	-0.04067
185.328	-1.96468	145.328	-2.43863	145.328	1.82975	145.328	1.924	145.328	-0.03807
185.324	-1.95102	145.324	-2.44403	145.324	1.83664	145.324	1.92645	145.324	-0.03551
185.319	-1.93736	145.319	-2.44938	145.319	1.8435	145.319	1.9289	145.319	-0.03296
185.315	-1.92369	145.315	-2.45469	145.315	1.85034	145.315	1.93135	145.315	-0.03045
185.31	-1.91003	145.31	-2.45995	145.31	1.85715	145.31	1.93378	145.31	-0.02795
185.305	-1.89636	145.305	-2.46517	145.305	1.86394	145.305	1.93621	145.305	-0.02549
185.301	-1.8827	145.301	-2.47034	145.301	1.87071	145.301	1.93863	145.301	-0.02305
185.296	-1.86905	145.296	-2.47547	145.296	1.87745	145.296	1.94104	145.296	-0.02063
185.292	-1.8554	145.291	-2.48055	145.291	1.88415	145.291	1.94344	145.291	-0.01824
185.287	-1.84176	145.287	-2.48559	145.287	1.89084	145.287	1.94583	145.287	-0.01588
185.282	-1.82812	145.282	-2.49057	145.282	1.89749	145.282	1.94821	145.282	-0.01354
185.278	-1.8145	145.278	-2.49551	145.278	1.90411	145.278	1.95059	145.278	-0.01123
185.273	-1.80088	145.273	-2.5004	145.273	1.9107	145.273	1.95295	145.273	-0.00895
185.268	-1.78728	145.268	-2.50523	145.268	1.91726	145.268	1.9553	145.268	-0.00669
185.264	-1.77369	145.264	-2.51002	145.264	1.92379	145.264	1.95764	145.264	-0.00446
185.259	-1.76012	145.259	-2.51475	145.259	1.93028	145.259	1.95996	145.259	-0.00226
185.255	-1.74657	145.255	-2.51944	145.255	1.93674	145.255	1.96228	145.255	-8.44238e-05
185.25	-1.73303	145.25	-2.52407	145.25	1.94316	145.25	1.96458	145.25	0.00206
185.245	-1.71951	145.245	-2.52864	145.245	1.94955	145.245	1.96687	145.245	0.00418
185.241	-1.70601	145.241	-2.53316	145.241	1.9559	145.241	1.96914	145.241	0.00627
185.236	-1.69254	145.236	-2.53763	145.236	1.96222	145.236	1.9714	145.236	0.00833
185.232	-1.67909	145.231	-2.54204	145.231	1.96849	145.231	1.97365	145.231	0.01037
185.227	-1.66566	145.227	-2.54639	145.227	1.97473	145.227	1.97588	145.227	0.01237
185.222	-1.65226	145.222	-2.55069	145.222	1.98093	145.222	1.9781	145.222	0.01435
185.218	-1.63889	145.218	-2.55492	145.218	1.98708	145.218	1.9803	145.218	0.0163
185.213	-1.62554	145.213	-2.5591	145.213	1.99319	145.213	1.98248	145.213	0.01821
185.208	-1.61223	145.208	-2.56322	145.208	1.99926	145.208	1.98465	145.208	0.0201
185.204	-1.59895	145.204	-2.56729	145.204	2.00529	145.204	1.9868	145.204	0.02196
185.199	-1.58571	145.199	-2.57129	145.199	2.01127	145.199	1.98894	145.199	0.02379
185.195	-1.5725	145.195	-2.57523	145.195	2.01721	145.195	1.99105	145.195	0.02559
185.19	-1.55933	145.19	-2.5791	145.19	2.0231	145.19	1.99315	145.19	0.02736
185.185	-1.54619	145.185	-2.58292	145.185	2.02895	145.185	1.99523	145.185	0.0291
185.181	-1.5331	145.181	-2.58667	145.181	2.03474	145.181	1.99729	145.181	0.03081
185.176	-1.52004	145.176	-2.59036	145.176	2.04049	145.176	1.99933	145.176	0.03249
185.172	-1.50703	145.171	-2.59398	145.171	2.04619	145.171	2.00135	145.171	0.03414
185.167	-1.49406	145.167	-2.59754	145.167	2.05184	145.167	2.00336	145.167	0.03575
185.162	-1.48114	145.162	-2.60103	145.162	2.05744	145.162	2.00534	145.162	0.03734
185.158	-1.46827	145.158	-2.60446	145.158	2.06298	145.158	2.0073	145.158	0.03889
185.153	-1.45545	145.153	-2.60782	145.153	2.06847	145.153	2.00923	145.153	0.04042
185.148	-1.44267	145.148	-2.61111	145.148	2.07391	145.148	2.01115	145.148	0.04191
185.144	-1.42995	145.144	-2.61434	145.144	2.0793	145.144	2.01304	145.144	0.04337
185.139	-1.41728	145.139	-2.61749	145.139	2.08463	145.139	2.01491	145.139	0.0448
185.135	-1.40467	145.135	-2.62058	145.135	2.0899	145.135	2.01676	145.135	0.0462
185.13	-1.39211	145.13	-2.62359	145.13	2.09512	145.13	2.01859	145.13	0.04757
185.125	-1.37961	145.125	-2.62654	145.125	2.10027	145.125	2.02039	145.125	0.0489
185.121	-1.36718	145.121	-2.62941	145.121	2.10537	145.121	2.02216	145.121	0.0502
185.116	-1.3548	145.116	-2.63221	145.116	2.11041	145.116	2.02391	145.116	0.05147
185.112	-1.34249	145.111	-2.63494	145.111	2.11539	145.111	2.02564	145.111	0.05271
185.107	-1.33024	145.107	-2.6376	145.107	2.12031	145.107	2.02734	145.107	0.05391
185.102	-1.31805	145.102	-2.64018	145.102	2.12517	145.102	2.02901	145.102	0.05509
185.098	-1.30594	145.098	-2.64269	145.098	2.12996	145.098	2.03066	145.098	0.05623
185.093	-1.29389	145.093	-2.64512	145.093	2.13469	145.093	2.03228	145.093	0.05733
185.088	-1.28192	145.088	-2.64748	145.088	2.13936	145.088	2.03387	145.088	0.05841
185.084	-1.27001	145.084	-2.64976	145.084	2.14396	145.084	2.03544	145.084	0.05945
185.079	-1.25819	145.079	-2.65197	145.079	2.14849	145.079	2.03698	145.079	0.06046
185.075	-1.24643	145.075	-2.65409	145.075	2.15296	145.075	2.03848	145.075	0.06143
185.07	-1.23476	145.07	-2.65614	145.07	2.15736	145.07	2.03996	145.07	0.06237
185.065	-1.22316	145.065	-2.65811	145.065	2.16169	145.065	2.04141	145.065	0.06328
185.061	-1.21165	145.061	-2.66001	145.061	2.16595	145.061	2.04283	145.061	0.06416
185.056	-1.20022	145.056	-2.66182	145.056	2.17014	145.056	2.04422	145.056	0.065
185.052	-1.18887	145.051	-2.66355	145.051	2.17426	145.051	2.04558	145.051	0.06581
185.047	-1.1776	145.047	-2.66521	145.047	2.17831	145.047	2.04691	145.047	0.06658
185.042	-1.16643	145.042	-2.66678	145.042	2.18229	145.042	2.0482	145.042	0.06732
185.038	-1.15534	145.038	-2.66827	145.038	2.18619	145.038	2.04947	145.038	0.06803
185.033	-1.14435	145.033	-2.66967	145.033	2.19002	145.033	2.0507	145.033	0.0687
185.028	-1.13344	145.028	-2.671	145.028	2.19377	145.028	2.0519	145.028	0.06934
185.024	-1.12263	145.024	-2.67224	145.024	2.19745	145.024	2.05307	145.024	0.06995
185.019	-1.11192	145.019	-2.6734	145.019	2.20105	145.019	2.0542	145.019	0.07052
185.015	-1.1013	145.015	-2.67447	145.015	2.20457	145.015	2.0553	145.015	0.07106
185.01	-1.09079	145.01	-2.67546	145.01	2.20801	145.01	2.05636	145.01	0.07156
185.005	-1.08037	145.005	-2.67636	145.005	2.21138	145.005	2.05739	145.005	0.07203
185.001	-1.07006	145.001	-2.67718	145.001	2.21466	145.001	2.05838	145.001	0.07246
184.996	-1.05985	144.996	-2.6779	144.996	2.21787	144.996	2.05934	144.996	0.07286
184.992	-1.04974	144.991	-2.67855	144.991	2.22099	144.991	2.06026	144.991	0.07323
184.987	-1.03975	144.987	-2.6791	144.987	2.22403	144.987	2.06115	144.987	0.07356
184.982	-1.02986	144.982	-2.67957	144.982	2.22699	144.982	2.062	144.982	0.07386
184.978	-1.02009	144.978	-2.67995	144.978	2.22986	144.978	2.06281	144.978	0.07412
184.973	-1.01042	144.973	-2.68024	144.973	2.23265	144.973	2.06358	144.973	0.07435
184.968	-1.00087	144.968	-2.68044	144.968	2.23535	144.968	2.06432	144.968	0.07455
184.964	-0.99144	144.964	-2.68055	144.964	2.23797	144.964	2.06502	144.964	0.07471
184.959	-0.98213	144.959	-2.68057	144.959	2.2405	144.959	2.06568	144.959	0.07483
184.955	-0.97293	144.955	-2.6805	144.955	2.24294	144.955	2.06629	144.955	0.07492
184.95	-0.96386	144.95	-2.68033	144.95	2.24529	144.95	2.06687	144.95	0.07498
184.945	-0.95491	144.945	-2.68008	144.945	2.24756	144.945	2.06741	144.945	0.075
184.941	-0.94608	144.941	-2.67973	144.941	2.24973	144.941	2.06791	144.941	0.07499
184.936	-0.93739	144.936	-2.67929	144.936	2.25181	144.936	2.06837	144.936	0.07494
184.932	-0.92881	144.931	-2.67876	144.931	2.2538	144.931	2.06879	144.931	0.07486
184.927	-0.92038	144.927	-2.67813	144.927	2.2557	144.927	2.06916	144.927	0.07475
184.922	-0.91207	144.922	-2.67741	144.922	2.25751	144.922	2.0695	144.922	0.0746
184.918	-0.90389	144.918	-2.6766	144.918	2.25922	144.918	2.06979	144.918	0.07441
184.913	-0.89585	144.913	-2.67569	144.913	2.26084	144.913	2.07003	144.913	0.0742
184.908	-0.88795	144.908	-2.67468	144.908	2.26236	144.908	2.07024	144.908	0.07394
184.904	-0.88019	144.904	-2.67358	144.904	2.26378	144.904	2.0704	144.904	0.07366
184.899	-0.87257	144.899	-2.67238	144.899	2.26511	144.899	2.07052	144.899	0.07333
184.895	-0.86508	144.895	-2.67109	144.895	2.26634	144.895	2.07059	144.895	0.07298
184.89	-0.85775	144.89	-2.66969	144.89	2.26747	144.89	2.07062	144.89	0.07259
184.885	-0.85056	144.885	-2.6682	144.885	2.26851	144.885	2.0706	144.885	0.07217
184.881	-0.84352	144.881	-2.66662	144.881	2.26944	144.881	2.07054	144.881	0.07171
184.876	-0.83663	144.876	-2.66493	144.876	2.27027	144.876	2.07043	144.876	0.07122
184.872	-0.82988	144.871	-2.66314	144.871	2.27101	144.871	2.07028	144.871	0.07069
184.867	-0.8233	144.867	-2.66126	144.867	2.27163	144.867	2.07008	144.867	0.07013
184.862	-0.81686	144.862	-2.65928	144.862	2.27216	144.862	2.06983	144.862	0.06954
184.858	-0.81059	144.858	-2.65719	144.858	2.27258	144.858	2.06953	144.858	0.06891
184.853	-0.80447	144.853	-2.65501	144.853	2.2729	144.853	2.06919	144.853	0.06825
184.848	-0.79851	144.848	-2.65272	144.848	2.27312	144.848	2.0688	144.848	0.06755
184.844	-0.79272	144.844	-2.65034	144.844	2.27322	144.844	2.06836	144.844	0.06683
184.839	-0.78709	144.839	-2.64785	144.839	2.27323	144.839	2.06787	144.839	0.06606
184.835	-0.78162	144.835	-2.64526	144.835	2.27312	144.835	2.06733	144.835	0.06527
184.83	-0.77633	144.83	-2.64257	144.83	2.27291	144.83	2.06675	144.83	0.06444
184.825	-0.7712	144.825	-2.63978	144.825	2.27259	144.825	2.06611	144.825	0.06358
184.821	-0.76624	144.821	-2.63688	144.821	2.27215	144.821	2.06542	144.821	0.06269
184.816	-0.76146	144.816	-2.63388	144.816	2.27161	144.816	2.06468	144.816	0.06176
184.812	-0.75685	144.811	-2.63078	144.811	2.27096	144.811	2.06389	144.811	0.0608
184.807	-0.75242	144.807	-2.62757	144.807	2.2702	144.807	2.06305	144.807	0.05981
184.802	-0.74816	144.802	-2.62426	144.802	2.26933	144.802	2.06216	144.802	0.05878
184.798	-0.74409	144.798	-2.62084	144.798	2.26834	144.798	2.06122	144.798	0.05772
184.793	-0.7402	144.793	-2.61732	144.793	2.26724	144.793	2.06022	144.793	0.05663
184.788	-0.73649	144.788	-2.6137	144.788	2.26603	144.788	2.05917	144.788	0.05551
184.784	-0.73297	144.784	-2.60996	144.784	2.2647	144.784	2.05807	144.784	0.05435
184.779	-0.72963	144.779	-2.60613	144.779	2.26325	144.779	2.05692	144.779	0.05317
184.775	-0.72649	144.775	-2.60218	144.775	2.2617	144.775	2.05571	144.775	0.05195
184.77	-0.72353	144.77	-2.59813	144.77	2.26002	144.77	2.05444	144.77	0.0507
184.765	-0.72077	144.765	-2.59398	144.765	2.25823	144.765	2.05313	144.765	0.04942
184.761	-0.71821	144.761	-2.58971	144.761	2.25632	144.761	2.05175	144.761	0.0481
184.756	-0.71584	144.756	-2.58534	144.756	2.25429	144.756	2.05033	144.756	0.04676
184.752	-0.71367	144.751	-2.58087	144.751	2.25214	144.751	2.04884	144.751	0.04538
184.747	-0.7117	144.747	-2.57628	144.747	2.24987	144.747	2.04731	144.747	0.04398
184.742	-0.70993	144.742	-2.57159	144.742	2.24748	144.742	2.04571	144.742	0.04254
184.738	-0.70836	144.738	-2.56678	144.738	2.24497	144.738	2.04406	144.738	0.04107
184.733	-0.707	144.733	-2.56187	144.733	2.24234	144.733	2.04235	144.733	0.03958
184.728	-0.70586	144.728	-2.55685	144.728	2.23959	144.728	2.04059	144.728	0.03805
184.724	-0.70491	144.724	-2.55172	144.724	2.23671	144.724	2.03877	144.724	0.03649
184.719	-0.70418	144.719	-2.54649	144.719	2.23371	144.719	2.03689	144.719	0.0349
184.715	-0.70367	144.715	-2.54114	144.715	2.23059	144.715	2.03495	144.715	0.03328
184.71	-0.70337	144.71	-2.53568	144.71	2.22734	144.71	2.03296	144.71	0.03164
184.705	-0.70328	144.705	-2.53011	144.705	2.22397	144.705	2.0309	144.705	0.02996
184.701	-0.70342	144.701	-2.52444	144.701	2.22047	144.701	2.02879	144.701	0.02825
184.696	-0.70377	144.696	-2.51865	144.696	2.21684	144.696	2.02662	144.696	0.02652
184.692	-0.70435	144.691	-2.51275	144.691	2.21309	144.691	2.02439	144.691	0.02476
184.687	-0.70515	144.687	-2.50674	144.687	2.20921	144.687	2.0221	144.687	0.02297
184.682	-0.70618	144.682	-2.50062	144.682	2.2052	144.682	2.01974	144.682	0.02115
184.678	-0.70744	144.678	-2.49438	144.678	2.20106	144.678	2.01733	144.678	0.0193
184.673	-0.70892	144.673	-2.48804	144.673	2.1968	144.673	2.01486	144.673	0.01742
184.668	-0.71064	144.668	-2.48159	144.668	2.1924	144.668	2.01233	144.668	0.01552
184.664	-0.71259	144.664	-2.47502	144.664	2.18788	144.664	2.00974	144.664	0.01359
184.659	-0.71478	144.659	-2.46834	144.659	2.18322	144.659	2.00708	144.659	0.01164
184.655	-0.7172	144.655	-2.46155	144.655	2.17843	144.655	2.00436	144.655	0.00965
184.65	-0.71986	144.65	-2.45464	144.65	2.17351	144.65	2.00159	144.65	0.00764
184.645	-0.72276	144.645	-2.44762	144.645	2.16845	144.645	1.99874	144.645	0.00561
184.641	-0.72591	144.641	-2.4405	144.641	2.16327	144.641	1.99584	144.641	0.00354
184.636	-0.7293	144.636	-2.43325	144.636	2.15794	144.636	1.99288	144.636	0.00146
184.632	-0.73294	144.631	-2.4259	144.631	2.15249	144.631	1.98985	144.631	-0.000657324
184.627	-0.73682	144.627	-2.41843	144.627	2.1469	144.627	1.98675	144.627	-0.0028
184.622	-0.74096	144.622	-2.41085	144.622	2.14117	144.622	1.9836	144.622	-0.00496
184.618	-0.74535	144.618	-2.40315	144.618	2.13531	144.618	1.98038	144.618	-0.00715
184.613	-0.74999	144.613	-2.39534	144.613	2.12932	144.613	1.97709	144.613	-0.00936
184.608	-0.75488	144.608	-2.38742	144.608	2.12318	144.608	1.97375	144.608	-0.01159
184.604	-0.76004	144.604	-2.37938	144.604	2.11691	144.604	1.97033	144.604	-0.01385
184.599	-0.76545	144.599	-2.37123	144.599	2.1105	144.599	1.96685	144.599	-0.01614
184.595	-0.77113	144.595	-2.36296	144.595	2.10395	144.595	1.96331	144.595	-0.01844
184.59	-0.77706	144.59	-2.35458	144.59	2.09727	144.59	1.9597	144.59	-0.02077
184.585	-0.78327	144.585	-2.34609	144.585	2.09044	144.585	1.95603	144.585	-0.02312
184.581	-0.78974	144.581	-2.33748	144.581	2.08348	144.581	1.95229	144.581	-0.0255
184.576	-0.79648	144.576	-2.32875	144.576	2.07637	144.576	1.94849	144.576	-0.02789
184.572	-0.80348	144.571	-2.31992	144.571	2.06912	144.571	1.94461	144.571	-0.03031
184.567	-0.81076	144.567	-2.31096	144.567	2.06174	144.567	1.94068	144.567	-0.03275
184.562	-0.81832	144.562	-2.30189	144.562	2.05421	144.562	1.93667	144.562	-0.03521
184.558	-0.82615	144.558	-2.29271	144.558	2.04653	144.558	1.9326	144.558	-0.03769
184.553	-0.83426	144.553	-2.28341	144.553	2.03872	144.553	1.92846	144.553	-0.04019
184.548	-0.84265	144.548	-2.274	144.548	2.03076	144.548	1.92426	144.548	-0.04271
184.544	-0.85132	144.544	-2.26447	144.544	2.02266	144.544	1.91998	144.544	-0.04525
184.539	-0.86027	144.539	-2.25483	144.539	2.01442	144.539	1.91564	144.539	-0.0478
184.535	-0.8695	144.534	-2.24507	144.534	2.00603	144.534	1.91123	144.534	-0.05038
184.53	-0.87903	144.53	-2.23519	144.53	1.99749	144.53	1.90676	144.53	-0.05298
184.525	-0.88884	144.525	-2.2252	144.525	1.98881	144.525	1.90221	144.525	-0.05559
184.521	-0.89895	144.521	-2.2151	144.521	1.97999	144.521	1.8976	144.521	-0.05822
184.516	-0.90934	144.516	-2.20488	144.516	1.97102	144.516	1.89291	144.516	-0.06087
184.512	-0.92004	144.511	-2.19454	144.511	1.9619	144.511	1.88816	144.511	-0.06353
184.507	-0.93102	144.507	-2.18409	144.507	1.95264	144.507	1.88334	144.507	-0.06622
184.502	-0.94231	144.502	-2.17352	144.502	1.94323	144.502	1.87845	144.502	-0.06891
184.498	-0.95389	144.498	-2.16284	144.498	1.93367	144.498	1.87349	144.498	-0.07163
184.493	-0.96578	144.493	-2.15204	144.493	1.92396	144.493	1.86846	144.493	-0.07436
184.488	-0.97797	144.488	-2.14112	144.488	1.9141	144.488	1.86336	144.488	-0.0771
184.484	-0.99046	144.484	-2.13009	144.484	1.9041	144.484	1.85819	144.484	-0.07986
184.479	-1.00326	144.479	-2.11894	144.479	1.89394	144.479	1.85295	144.479	-0.08263
184.475	-1.01637	144.474	-2.10768	144.474	1.88364	144.474	1.84764	144.474	-0.08542
184.47	-1.0298	144.47	-2.0963	144.47	1.87319	144.47	1.84226	144.47	-0.08821
184.465	-1.04353	144.465	-2.08481	144.465	1.86258	144.465	1.83681	144.465	-0.09103
184.461	-1.05758	144.461	-2.07319	144.461	1.85183	144.461	1.83129	144.461	-0.09385
184.456	-1.07194	144.456	-2.06147	144.456	1.84092	144.456	1.8257	144.456	-0.09669
184.452	-1.08662	144.451	-2.04963	144.451	1.82986	144.451	1.82004	144.451	-0.09954
184.447	-1.10163	144.447	-2.03767	144.447	1.81865	144.447	1.8143	144.447	-0.10239
184.442	-1.11695	144.442	-2.02559	144.442	1.80729	144.442	1.8085	144.442	-0.10526
184.438	-1.1326	144.438	-2.0134	144.438	1.79578	144.438	1.80262	144.438	-0.10814
184.433	-1.14857	144.433	-2.0011	144.433	1.78411	144.433	1.79667	144.433	-0.11103
184.428	-1.16487	144.428	-1.98868	144.428	1.77229	144.428	1.79065	144.428	-0.11393
184.424	-1.1815	144.424	-1.97614	144.424	1.76032	144.424	1.78456	144.424	-0.11684
184.419	-1.19846	144.419	-1.96349	144.419	1.74819	144.419	1.77839	144.419	-0.11976
184.415	-1.21575	144.414	-1.95072	144.414	1.73591	144.414	1.77215	144.414	-0.12268
184.41	-1.23337	144.41	-1.93784	144.41	1.72347	144.41	1.76584	144.41	-0.12561
184.405	-1.25133	144.405	-1.92484	144.405	1.71088	144.405	1.75946	144.405	-0.12855
184.401	-1.26963	144.401	-1.91172	144.401	1.69813	144.401	1.75301	144.401	-0.13149
184.396	-1.28827	144.396	-1.89849	144.396	1.68523	144.396	1.74648	144.396	-0.13444
184.392	-1.30725	144.391	-1.88514	144.391	1.67218	144.391	1.73988	144.391	-0.1374
184.387	-1.32658	144.387	-1.87168	144.387	1.65896	144.387	1.73321	144.387	-0.14036
184.382	-1.34625	144.382	-1.85811	144.382	1.64559	144.382	1.72646	144.382	-0.14333
184.378	-1.36626	144.378	-1.84441	144.378	1.63207	144.378	1.71964	144.378	-0.14629
184.373	-1.38663	144.373	-1.83061	144.373	1.61838	144.373	1.71275	144.373	-0.14927
184.368	-1.40734	144.368	-1.81668	144.368	1.60454	144.368	1.70579	144.368	-0.15224
184.364	-1.42841	144.364	-1.80265	144.364	1.59054	144.364	1.69875	144.364	-0.15522
184.359	-1.44983	144.359	-1.78849	144.359	1.57639	144.359	1.69163	144.359	-0.1582
184.355	-1.4716	144.354	-1.77423	144.354	1.56208	144.354	1.68445	144.354	-0.16118
184.35	-1.49374	144.35	-1.75984	144.35	1.5476	144.35	1.67719	144.35	-0.16416
184.345	-1.51623	144.345	-1.74535	144.345	1.53297	144.345	1.66986	144.345	-0.16715
184.341	-1.53909	144.341	-1.73074	144.341	1.51819	144.341	1.66245	144.341	-0.17013
184.336	-1.5623	144.336	-1.71601	144.336	1.50324	144.336	1.65497	144.336	-0.17311
184.332	-1.58588	144.331	-1.70117	144.331	1.48813	144.331	1.64742	144.331	-0.17609
184.327	-1.60983	144.327	-1.68622	144.327	1.47287	144.327	1.63979	144.327	-0.17907
184.322	-1.63415	144.322	-1.67115	144.322	1.45744	144.322	1.63209	144.322	-0.18204
184.318	-1.65884	144.318	-1.65596	144.318	1.44185	144.318	1.62431	144.318	-0.18502
184.313	-1.68389	144.313	-1.64066	144.313	1.42611	144.313	1.61646	144.313	-0.18799
184.308	-1.70933	144.308	-1.62525	144.308	1.4102	144.308	1.60854	144.308	-0.19095
184.304	-1.73513	144.304	-1.60973	144.304	1.39413	144.304	1.60054	144.304	-0.19391
184.299	-1.76132	144.299	-1.59409	144.299	1.37791	144.299	1.59246	144.299	-0.19687
184.295	-1.78788	144.294	-1.57834	144.294	1.36152	144.294	1.58432	144.294	-0.19982
184.29	-1.81482	144.29	-1.56247	144.29	1.34497	144.29	1.5761	144.29	-0.20276
184.285	-1.84215	144.285	-1.54649	144.285	1.32826	144.285	1.5678	144.285	-0.2057
184.281	-1.86986	144.281	-1.5304	144.281	1.31139	144.281	1.55943	144.281	-0.20863
184.276	-1.89795	144.276	-1.51419	144.276	1.29435	144.276	1.55099	144.276	-0.21155
184.272	-1.92643	144.271	-1.49787	144.271	1.27715	144.271	1.54247	144.271	-0.21446
184.267	-1.95531	144.267	-1.48144	144.267	1.2598	144.267	1.53387	144.267	-0.21736
184.262	-1.98457	144.262	-1.4649	144.262	1.24227	144.262	1.52521	144.262	-0.22025
184.258	-2.01423	144.258	-1.44824	144.258	1.22459	144.258	1.51646	144.258	-0.22313
184.253	-2.04428	144.253	-1.43147	144.253	1.20675	144.253	1.50765	144.253	-0.226
184.248	-2.07472	144.248	-1.41459	144.248	1.18874	144.248	1.49876	144.248	-0.22886
184.244	-2.10557	144.244	-1.39759	144.244	1.17056	144.244	1.48979	144.244	-0.23171
184.239	-2.13681	144.239	-1.38049	144.239	1.15223	144.239	1.48075	144.239	-0.23454
184.235	-2.16846	144.234	-1.36327	144.234	1.13373	144.234	1.47163	144.234	-0.23736
184.23	-2.20051	144.23	-1.34594	144.23	1.11507	144.23	1.46245	144.23	-0.24017
184.225	-2.23296	144.225	-1.3285	144.225	1.09624	144.225	1.45318	144.225	-0.24296
184.221	-2.26582	144.221	-1.31094	144.221	1.07725	144.221	1.44384	144.221	-0.24573
184.216	-2.29909	144.216	-1.29328	144.216	1.0581	144.216	1.43443	144.216	-0.24849
184.212	-2.33277	144.211	-1.2755	144.211	1.03878	144.211	1.42494	144.211	-0.25123
184.207	-2.36686	144.207	-1.25762	144.207	1.0193	144.207	1.41538	144.207	-0.25396
184.202	-2.40136	144.202	-1.23962	144.202	0.99966	144.202	1.40575	144.202	-0.25666
184.198	-2.43628	144.198	-1.22151	144.198	0.97985	144.198	1.39604	144.198	-0.25935
184.193	-2.47162	144.193	-1.20329	144.193	0.95987	144.193	1.38625	144.193	-0.26202
184.188	-2.50737	144.188	-1.18496	144.188	0.93973	144.188	1.37639	144.188	-0.26466
184.184	-2.54355	144.184	-1.16652	144.184	0.91943	144.184	1.36646	144.184	-0.26729
184.179	-2.58014	144.179	-1.14797	144.179	0.89896	144.179	1.35645	144.179	-0.2699
184.175	-2.61717	144.174	-1.12931	144.174	0.87833	144.174	1.34637	144.174	-0.27248
184.17	-2.65461	144.17	-1.11054	144.17	0.85753	144.17	1.33621	144.17	-0.27504
184.165	-2.69249	144.165	-1.09166	144.165	0.83657	144.165	1.32598	144.165	-0.27758
184.161	-2.73079	144.161	-1.07267	144.161	0.81544	144.161	1.31568	144.161	-0.28009
184.156	-2.76952	144.156	-1.05358	144.156	0.79414	144.156	1.3053	144.156	-0.28258
184.151	-2.80869	144.151	-1.03437	144.151	0.77268	144.151	1.29485	144.151	-0.28504
184.147	-2.84829	144.147	-1.01505	144.147	0.75105	144.147	1.28433	144.147	-0.28748
184.142	-2.88832	144.142	-0.99563	144.142	0.72926	144.142	1.27373	144.142	-0.28989
184.138	-2.9288	144.138	-0.9761	144.138	0.70731	144.138	1.26305	144.138	-0.29227
184.133	-2.96971	144.133	-0.95646	144.133	0.68518	144.133	1.25231	144.133	-0.29462
184.128	-3.01106	144.128	-0.93671	144.128	0.66289	144.128	1.24149	144.128	-0.29694
184.124	-3.05286	144.124	-0.91685	144.124	0.64044	144.124	1.23059	144.124	-0.29924
184.119	-3.0951	144.119	-0.89688	144.119	0.61782	144.119	1.21962	144.119	-0.3015
184.115	-3.13778	144.114	-0.87681	144.114	0.59503	144.114	1.20858	144.114	-0.30373
184.11	-3.18092	144.11	-0.85663	144.11	0.57208	144.11	1.19747	144.11	-0.30594
184.105	-3.18159	144.105	-0.85167	144.105	0.57097	144.105	1.1889	144.105	-0.30873
184.101	-3.18414	144.101	-0.8468	144.101	0.56997	144.101	1.18132	144.101	-0.31253
184.096	-3.18675	144.096	-0.84192	144.096	0.56891	144.096	1.1737	144.096	-0.31635
184.091	-3.18941	144.091	-0.83704	144.091	0.5678	144.091	1.16603	144.091	-0.3202
184.087	-3.19213	144.087	-0.83215	144.087	0.56664	144.087	1.15831	144.087	-0.32408
184.082	-3.19491	144.082	-0.82726	144.082	0.56542	144.082	1.15055	144.082	-0.32799
184.078	-3.19775	144.078	-0.82237	144.078	0.56415	144.078	1.14274	144.078	-0.33193
184.073	-3.20065	144.073	-0.81747	144.073	0.56284	144.073	1.13488	144.073	-0.33589
184.068	-3.2036	144.068	-0.81257	144.068	0.56146	144.068	1.12697	144.068	-0.33988
184.064	-3.20661	144.064	-0.80767	144.064	0.56004	144.064	1.11902	144.064	-0.3439
184.059	-3.20968	144.059	-0.80277	144.059	0.55857	144.059	1.11103	144.059	-0.34794
184.055	-3.21281	144.054	-0.79787	144.054	0.55705	144.054	1.10298	144.054	-0.35201
184.05	-3.21599	144.05	-0.79296	144.05	0.55548	144.05	1.0949	144.05	-0.35611
184.045	-3.21922	144.045	-0.78806	144.045	0.55385	144.045	1.08676	144.045	-0.36023
184.041	-3.22252	144.041	-0.78316	144.041	0.55218	144.041	1.07859	144.041	-0.36437
184.036	-3.22587	144.036	-0.77825	144.036	0.55046	144.036	1.07036	144.036	-0.36854
184.031	-3.22927	144.031	-0.77335	144.031	0.54869	144.031	1.0621	144.031	-0.37273
184.027	-3.23273	144.027	-0.76846	144.027	0.54687	144.027	1.05379	144.027	-0.37695
184.022	-3.23625	144.022	-0.76356	144.022	0.545	144.022	1.04543	144.022	-0.38119
184.018	-3.23982	144.018	-0.75867	144.018	0.54309	144.018	1.03704	144.018	-0.38546
184.013	-3.24344	144.013	-0.75378	144.013	0.54113	144.013	1.02859	144.013	-0.38974
184.008	-3.24712	144.008	-0.74889	144.008	0.53912	144.008	1.02011	144.008	-0.39405
184.004	-3.25086	144.004	-0.74402	144.004	0.53707	144.004	1.01159	144.004	-0.39838
183.999	-3.25465	143.999	-0.73914	143.999	0.53497	143.999	1.00302	143.999	-0.40274
183.995	-3.25849	143.994	-0.73427	143.994	0.53282	143.994	0.99441	143.994	-0.40711
183.99	-3.26238	143.99	-0.72941	143.99	0.53063	143.99	0.98576	143.99	-0.4115
183.985	-3.26633	143.985	-0.72455	143.985	0.52839	143.985	0.97706	143.985	-0.41591
183.981	-3.27033	143.981	-0.7197	143.981	0.52611	143.981	0.96833	143.981	-0.42035
183.976	-3.27438	143.976	-0.71486	143.976	0.52378	143.976	0.95955	143.976	-0.4248
183.971	-3.27848	143.971	-0.71003	143.971	0.52141	143.971	0.95074	143.971	-0.42927
183.967	-3.28264	143.967	-0.7052	143.967	0.51899	143.967	0.94188	143.967	-0.43376
183.962	-3.28684	143.962	-0.70039	143.962	0.51654	143.962	0.93299	143.962	-0.43827
183.958	-3.2911	143.958	-0.69558	143.958	0.51404	143.958	0.92405	143.958	-0.4428
183.953	-3.29541	143.953	-0.69078	143.953	0.51149	143.953	0.91508	143.953	-0.44734
183.948	-3.29977	143.948	-0.686	143.948	0.50891	143.948	0.90607	143.948	-0.45191
183.944	-3.30417	143.944	-0.68122	143.944	0.50628	143.944	0.89702	143.944	-0.45648
183.939	-3.30863	143.939	-0.67646	143.939	0.50362	143.939	0.88793	143.939	-0.46108
183.935	-3.31314	143.934	-0.67171	143.934	0.50091	143.934	0.8788	143.934	-0.46569
183.93	-3.31769	143.93	-0.66697	143.93	0.49816	143.93	0.86964	143.93	-0.47031
183.925	-3.3223	143.925	-0.66225	143.925	0.49537	143.925	0.86044	143.925	-0.47495
183.921	-3.32695	143.921	-0.65754	143.921	0.49254	143.921	0.85121	143.921	-0.47961
183.916	-3.33165	143.916	-0.65284	143.916	0.48968	143.916	0.84193	143.916	-0.48428
183.911	-3.3364	143.911	-0.64816	143.911	0.48677	143.911	0.83262	143.911	-0.48896
183.907	-3.34119	143.907	-0.64349	143.907	0.48383	143.907	0.82328	143.907	-0.49366
183.902	-3.34603	143.902	-0.63884	143.902	0.48085	143.902	0.8139	143.902	-0.49837
183.898	-3.35091	143.898	-0.6342	143.898	0.47783	143.898	0.80449	143.898	-0.50309
183.893	-3.35584	143.893	-0.62958	143.893	0.47477	143.893	0.79504	143.893	-0.50782
183.888	-3.36082	143.888	-0.62498	143.888	0.47168	143.888	0.78556	143.888	-0.51257
183.884	-3.36584	143.884	-0.62039	143.884	0.46855	143.884	0.77604	143.884	-0.51733
183.879	-3.37091	143.879	-0.61583	143.879	0.46539	143.879	0.76649	143.879	-0.52209
183.875	-3.37602	143.874	-0.61128	143.874	0.46219	143.874	0.75691	143.874	-0.52687
183.87	-3.38117	143.87	-0.60675	143.87	0.45895	143.87	0.74729	143.87	-0.53166
183.865	-3.38636	143.865	-0.60224	143.865	0.45568	143.865	0.73764	143.865	-0.53646
183.861	-3.3916	143.861	-0.59774	143.861	0.45238	143.861	0.72796	143.861	-0.54127
183.856	-3.39688	143.856	-0.59327	143.856	0.44905	143.856	0.71825	143.856	-0.54608
183.851	-3.4022	143.851	-0.58882	143.851	0.44568	143.851	0.70851	143.851	-0.55091
183.847	-3.40756	143.847	-0.5844	143.847	0.44227	143.847	0.69874	143.847	-0.55574
183.842	-3.41297	143.842	-0.57999	143.842	0.43884	143.842	0.68894	143.842	-0.56058
183.838	-3.41841	143.838	-0.5756	143.838	0.43538	143.838	0.67911	143.838	-0.56543
183.833	-3.42389	143.833	-0.57124	143.833	0.43188	143.833	0.66924	143.833	-0.57028
183.828	-3.42941	143.828	-0.5669	143.828	0.42835	143.828	0.65935	143.828	-0.57514
183.824	-3.43497	143.824	-0.56259	143.824	0.42479	143.824	0.64943	143.824	-0.58001
183.819	-3.44057	143.819	-0.5583	143.819	0.42121	143.819	0.63949	143.819	-0.58488
183.815	-3.44621	143.814	-0.55403	143.814	0.41759	143.814	0.62951	143.814	-0.58975
183.81	-3.45188	143.81	-0.54979	143.81	0.41394	143.81	0.61951	143.81	-0.59463
183.805	-3.45759	143.805	-0.54557	143.805	0.41027	143.805	0.60948	143.805	-0.59952
183.801	-3.46334	143.801	-0.54138	143.801	0.40656	143.801	0.59942	143.801	-0.60441
183.796	-3.46912	143.796	-0.53722	143.796	0.40283	143.796	0.58934	143.796	-0.6093
183.791	-3.47493	143.791	-0.53308	143.791	0.39908	143.791	0.57923	143.791	-0.61419
183.787	-3.48078	143.787	-0.52897	143.787	0.39529	143.787	0.5691	143.787	-0.61909
183.782	-3.48667	143.782	-0.52488	143.782	0.39148	143.782	0.55894	143.782	-0.62399
183.778	-3.49259	143.778	-0.52083	143.778	0.38765	143.778	0.54876	143.778	-0.62889
183.773	-3.49854	143.773	-0.5168	143.773	0.38378	143.773	0.53855	143.773	-0.63379
183.768	-3.50452	143.768	-0.5128	143.768	0.3799	143.768	0.52832	143.768	-0.63869
183.764	-3.51054	143.764	-0.50884	143.764	0.37599	143.764	0.51807	143.764	-0.64359
183.759	-3.51658	143.759	-0.5049	143.759	0.37205	143.759	0.50779	143.759	-0.64849
183.755	-3.52266	143.754	-0.50099	143.754	0.3681	143.754	0.4975	143.754	-0.65339
183.75	-3.52877	143.75	-0.49711	143.75	0.36411	143.75	0.48718	143.75	-0.65829
183.745	-3.5349	143.745	-0.49327	143.745	0.36011	143.745	0.47684	143.745	-0.66319
183.741	-3.54107	143.741	-0.48945	143.741	0.35608	143.741	0.46647	143.741	-0.66809
183.736	-3.54726	143.736	-0.48567	143.736	0.35204	143.736	0.45609	143.736	-0.67298
183.731	-3.55348	143.731	-0.48191	143.731	0.34797	143.731	0.44569	143.731	-0.67787
183.727	-3.55973	143.727	-0.4782	143.727	0.34388	143.727	0.43526	143.727	-0.68276
183.722	-3.56601	143.722	-0.47451	143.722	0.33977	143.722	0.42482	143.722	-0.68764
183.718	-3.57231	143.718	-0.47086	143.718	0.33565	143.718	0.41436	143.718	-0.69252
183.713	-3.57863	143.713	-0.46724	143.713	0.3315	143.713	0.40388	143.713	-0.6974
183.708	-3.58498	143.708	-0.46366	143.708	0.32733	143.708	0.39339	143.708	-0.70227
183.704	-3.59136	143.704	-0.46011	143.704	0.32315	143.704	0.38287	143.704	-0.70713
183.699	-3.59776	143.699	-0.45659	143.699	0.31894	143.699	0.37234	143.699	-0.712
183.695	-3.60418	143.694	-0.45311	143.694	0.31472	143.694	0.36179	143.694	-0.71685
183.69	-3.61062	143.69	-0.44967	143.69	0.31049	143.69	0.35123	143.69	-0.72169
183.685	-3.61709	143.685	-0.44626	143.685	0.30624	143.685	0.34065	143.685	-0.72653
183.681	-3.62358	143.681	-0.44289	143.681	0.30197	143.681	0.33006	143.681	-0.73137
183.676	-3.63008	143.676	-0.43956	143.676	0.29768	143.676	0.31945	143.676	-0.73619
183.671	-3.63661	143.671	-0.43626	143.671	0.29339	143.671	0.30883	143.671	-0.741
183.667	-3.64316	143.667	-0.433	143.667	0.28907	143.667	0.29819	143.667	-0.74581
183.662	-3.64972	143.662	-0.42978	143.662	0.28475	143.662	0.28754	143.662	-0.75061
183.658	-3.65631	143.658	-0.4266	143.658	0.28041	143.658	0.27688	143.658	-0.75539
183.653	-3.66291	143.653	-0.42346	143.653	0.27605	143.653	0.2662	143.653	-0.76017
183.648	-3.66952	143.648	-0.42035	143.648	0.27169	143.648	0.25552	143.648	-0.76494
183.644	-3.67615	143.644	-0.41729	143.644	0.26731	143.644	0.24482	143.644	-0.76969
183.639	-3.6828	143.639	-0.41426	143.639	0.26292	143.639	0.23411	143.639	-0.77444
183.635	-3.68946	143.634	-0.41128	143.634	0.25852	143.634	0.22339	143.634	-0.77917
183.63	-3.69614	143.63	-0.40833	143.63	0.25411	143.63	0.21266	143.63	-0.78389
183.625	-3.70283	143.625	-0.40542	143.625	0.24968	143.625	0.20192	143.625	-0.7886
183.621	-3.70953	143.621	-0.40256	143.621	0.24525	143.621	0.19118	143.621	-0.79329
183.616	-3.71625	143.616	-0.39974	143.616	0.24081	143.616	0.18042	143.616	-0.79797
183.611	-3.72297	143.611	-0.39696	143.611	0.23636	143.611	0.16966	143.611	-0.80264
183.607	-3.72971	143.607	-0.39422	143.607	0.23191	143.607	0.15888	143.607	-0.80729
183.602	-3.73646	143.602	-0.39152	143.602	0.22744	143.602	0.14811	143.602	-0.81193
183.598	-3.74321	143.598	-0.38887	143.598	0.22297	143.598	0.13732	143.598	-0.81655
183.593	-3.74998	143.593	-0.38626	143.593	0.21849	143.593	0.12653	143.593	-0.82116
183.588	-3.75675	143.588	-0.38369	143.588	0.214	143.588	0.11573	143.588	-0.82575
183.584	-3.76353	143.584	-0.38117	143.584	0.20951	143.584	0.10493	143.584	-0.83033
183.579	-3.77031	143.579	-0.37869	143.579	0.20501	143.579	0.09413	143.579	-0.83488
183.575	-3.77711	143.574	-0.37625	143.574	0.20051	143.574	0.08331	143.574	-0.83942
183.57	-3.7839	143.57	-0.37386	143.57	0.196	143.57	0.0725	143.57	-0.84395
183.565	-3.7907	143.565	-0.37151	143.565	0.19149	143.565	0.06168	143.565	-0.84845
183.561	-3.79751	143.561	-0.36921	143.561	0.18698	143.561	0.05086	143.561	-0.85294
183.556	-3.80432	143.556	-0.36695	143.556	0.18246	143.556	0.04004	143.556	-0.8574
183.551	-3.81113	143.551	-0.36474	143.551	0.17794	143.551	0.02922	143.551	-0.86185
183.547	-3.81794	143.547	-0.36258	143.547	0.17342	143.547	0.01839	143.547	-0.86628
183.542	-3.82475	143.542	-0.36046	143.542	0.16889	143.542	0.00757	143.542	-0.87069
183.538	-3.83157	143.538	-0.35838	143.538	0.16436	143.538	-0.00326	143.538	-0.87508
183.533	-3.83838	143.533	-0.35635	143.533	0.15984	143.533	-0.01409	143.533	-0.87944
183.528	-3.84519	143.528	-0.35437	143.528	0.15531	143.528	-0.02491	143.528	-0.88379
183.524	-3.852	143.524	-0.35244	143.524	0.15078	143.524	-0.03573	143.524	-0.88811
183.519	-3.85881	143.519	-0.35055	143.519	0.14625	143.519	-0.04656	143.519	-0.89241
183.515	-3.86561	143.514	-0.34871	143.514	0.14173	143.514	-0.05738	143.514	-0.89669
183.51	-3.87241	143.51	-0.34692	143.51	0.1372	143.51	-0.06819	143.51	-0.90095
183.505	-3.87921	143.505	-0.34518	143.505	0.13268	143.505	-0.07901	143.505	-0.90518
183.501	-3.886	143.501	-0.34348	143.501	0.12816	143.501	-0.08982	143.501	-0.90939
183.496	-3.89279	143.496	-0.34183	143.496	0.12364	143.496	-0.10062	143.496	-0.91358
183.491	-3.89956	143.491	-0.34023	143.491	0.11912	143.491	-0.11142	143.491	-0.91774
183.487	-3.90633	143.487	-0.33868	143.487	0.11461	143.487	-0.12222	143.487	-0.92187
183.482	-3.91309	143.482	-0.33718	143.482	0.1101	143.482	-0.13301	143.482	-0.92598
183.478	-3.91985	143.478	-0.33573	143.478	0.1056	143.478	-0.1438	143.478	-0.93007
183.473	-3.92659	143.473	-0.33432	143.473	0.1011	143.473	-0.15457	143.473	-0.93413
183.468	-3.93332	143.468	-0.33297	143.468	0.09661	143.468	-0.16534	143.468	-0.93816
183.464	-3.94004	143.464	-0.33166	143.464	0.09212	143.464	-0.17611	143.464	-0.94216
183.459	-3.94675	143.459	-0.33041	143.459	0.08764	143.459	-0.18686	143.459	-0.94614
183.455	-3.95345	143.454	-0.3292	143.454	0.08316	143.454	-0.19761	143.454	-0.95009
183.45	-3.96013	143.45	-0.32804	143.45	0.0787	143.45	-0.20834	143.45	-0.95402
183.445	-3.9668	143.445	-0.32694	143.445	0.07424	143.445	-0.21907	143.445	-0.95791
183.441	-3.97345	143.441	-0.32588	143.441	0.06978	143.441	-0.22978	143.441	-0.96178
183.436	-3.98009	143.436	-0.32488	143.436	0.06534	143.436	-0.24049	143.436	-0.96561
183.431	-3.98671	143.431	-0.32392	143.431	0.0609	143.431	-0.25119	143.431	-0.96942
183.427	-3.99332	143.427	-0.32302	143.427	0.05647	143.427	-0.26187	143.427	-0.9732
183.422	-3.9999	143.422	-0.32216	143.422	0.05206	143.422	-0.27254	143.422	-0.97695
183.418	-4.00647	143.418	-0.32136	143.418	0.04765	143.418	-0.2832	143.418	-0.98066
183.413	-4.01302	143.413	-0.32061	143.413	0.04325	143.413	-0.29385	143.413	-0.98435
183.408	-4.01955	143.408	-0.31991	143.408	0.03886	143.408	-0.30448	143.408	-0.98801
183.404	-4.02606	143.404	-0.31926	143.404	0.03449	143.404	-0.3151	143.404	-0.99163
183.399	-4.03255	143.399	-0.31866	143.399	0.03012	143.399	-0.3257	143.399	-0.99522
183.395	-4.03901	143.394	-0.31812	143.394	0.02577	143.394	-0.33629	143.394	-0.99878
183.39	-4.04545	143.39	-0.31762	143.39	0.02143	143.39	-0.34686	143.39	-1.00231
183.385	-4.05187	143.385	-0.31718	143.385	0.0171	143.385	-0.35742	143.385	-1.0058
183.381	-4.05827	143.381	-0.31679	143.381	0.01279	143.381	-0.36796	143.381	-1.00926
183.376	-4.06464	143.376	-0.31645	143.376	0.00849	143.376	-0.37848	143.376	-1.01269
183.371	-4.07098	143.371	-0.31616	143.371	0.0042	143.371	-0.38899	143.371	-1.01608
183.367	-4.07729	143.367	-0.31592	143.367	-7.5e-05	143.367	-0.39947	143.367	-1.01944
183.362	-4.08358	143.362	-0.31574	143.362	-0.00433	143.362	-0.40994	143.362	-1.02277
183.358	-4.08985	143.358	-0.3156	143.358	-0.00858	143.358	-0.42039	143.358	-1.02606
183.353	-4.09608	143.353	-0.31552	143.353	-0.01281	143.353	-0.43082	143.353	-1.02931
183.348	-4.10228	143.348	-0.3155	143.348	-0.01702	143.348	-0.44123	143.348	-1.03253
183.344	-4.10846	143.344	-0.31552	143.344	-0.02122	143.344	-0.45162	143.344	-1.03571
183.339	-4.1146	143.339	-0.31559	143.339	-0.0254	143.339	-0.46199	143.339	-1.03886
183.335	-4.12071	143.334	-0.31572	143.334	-0.02956	143.334	-0.47234	143.334	-1.04197
183.33	-4.12679	143.33	-0.3159	143.33	-0.03371	143.33	-0.48267	143.33	-1.04504
183.325	-4.13283	143.325	-0.31613	143.325	-0.03784	143.325	-0.49297	143.325	-1.04808
183.321	-4.13884	143.321	-0.31642	143.321	-0.04195	143.321	-0.50325	143.321	-1.05107
183.316	-4.14482	143.316	-0.31676	143.316	-0.04605	143.316	-0.51351	143.316	-1.05403
183.311	-4.15076	143.311	-0.31714	143.311	-0.05012	143.311	-0.52374	143.311	-1.05696
183.307	-4.15667	143.307	-0.31758	143.307	-0.05418	143.307	-0.53395	143.307	-1.05984
183.302	-4.16254	143.302	-0.31808	143.302	-0.05822	143.302	-0.54414	143.302	-1.06269
183.298	-4.16837	143.297	-0.31862	143.297	-0.06223	143.297	-0.5543	143.297	-1.06549
183.293	-4.17416	143.293	-0.31922	143.293	-0.06623	143.293	-0.56443	143.293	-1.06826
183.288	-4.17992	143.288	-0.31987	143.288	-0.07021	143.288	-0.57454	143.288	-1.07098
183.284	-4.18563	143.284	-0.32057	143.284	-0.07417	143.284	-0.58462	143.284	-1.07367
183.279	-4.19131	143.279	-0.32132	143.279	-0.0781	143.279	-0.59468	143.279	-1.07632
183.275	-4.19694	143.274	-0.32213	143.274	-0.08202	143.274	-0.6047	143.274	-1.07892
183.27	-4.20253	143.27	-0.32298	143.27	-0.08591	143.27	-0.6147	143.27	-1.08149
183.265	-4.20808	143.265	-0.32389	143.265	-0.08979	143.265	-0.62467	143.265	-1.08401
183.261	-4.21359	143.261	-0.32485	143.261	-0.09364	143.261	-0.63462	143.261	-1.0865
183.256	-4.21905	143.256	-0.32586	143.256	-0.09746	143.256	-0.64453	143.256	-1.08894
183.251	-4.22447	143.251	-0.32693	143.251	-0.10127	143.251	-0.65441	143.251	-1.09134
183.247	-4.22984	143.247	-0.32804	143.247	-0.10505	143.247	-0.66426	143.247	-1.09369
183.242	-4.23517	143.242	-0.32921	143.242	-0.10881	143.242	-0.67408	143.242	-1.09601
183.238	-4.24045	143.237	-0.33042	143.237	-0.11255	143.237	-0.68387	143.237	-1.09828
183.233	-4.24569	143.233	-0.33169	143.233	-0.11626	143.233	-0.69363	143.233	-1.10051
183.228	-4.25087	143.228	-0.33301	143.228	-0.11995	143.228	-0.70336	143.228	-1.10269
183.224	-4.25601	143.224	-0.33438	143.224	-0.12361	143.224	-0.71305	143.224	-1.10484
183.219	-4.2611	143.219	-0.3358	143.219	-0.12725	143.219	-0.72271	143.219	-1.10694
183.215	-4.26614	143.214	-0.33728	143.214	-0.13086	143.214	-0.73234	143.214	-1.10899
183.21	-4.27112	143.21	-0.3388	143.21	-0.13445	143.21	-0.74193	143.21	-1.111
183.205	-4.27606	143.205	-0.34037	143.205	-0.13802	143.205	-0.75149	143.205	-1.11297
183.201	-4.28094	143.201	-0.342	143.201	-0.14155	143.201	-0.76101	143.201	-1.11489
183.196	-4.28577	143.196	-0.34367	143.196	-0.14507	143.196	-0.7705	143.196	-1.11676
183.191	-4.29055	143.191	-0.34539	143.191	-0.14855	143.191	-0.77996	143.191	-1.11859
183.187	-4.29528	143.187	-0.34717	143.187	-0.15201	143.187	-0.78937	143.187	-1.12038
183.182	-4.29995	143.182	-0.34899	143.182	-0.15544	143.182	-0.79875	143.182	-1.12212
183.178	-4.30456	143.177	-0.35086	143.177	-0.15885	143.177	-0.8081	143.177	-1.12381
183.173	-4.30912	143.173	-0.35279	143.173	-0.16222	143.173	-0.8174	143.173	-1.12546
183.168	-4.31362	143.168	-0.35476	143.168	-0.16557	143.168	-0.82667	143.168	-1.12706
183.164	-4.31806	143.164	-0.35678	143.164	-0.1689	143.164	-0.8359	143.164	-1.12861
183.159	-4.32245	143.159	-0.35885	143.159	-0.17219	143.159	-0.84509	143.159	-1.13012
183.155	-4.32678	143.154	-0.36096	143.154	-0.17546	143.154	-0.85425	143.154	-1.13158
183.15	-4.33104	143.15	-0.36313	143.15	-0.1787	143.15	-0.86336	143.15	-1.133
183.145	-4.33525	143.145	-0.36534	143.145	-0.18191	143.145	-0.87243	143.145	-1.13436
183.141	-4.3394	143.141	-0.36761	143.141	-0.18509	143.141	-0.88146	143.141	-1.13568
183.136	-4.34349	143.136	-0.36991	143.136	-0.18824	143.136	-0.89045	143.136	-1.13695
183.131	-4.34751	143.131	-0.37227	143.131	-0.19136	143.131	-0.89941	143.131	-1.13818
183.127	-4.35147	143.127	-0.37468	143.127	-0.19445	143.127	-0.90831	143.127	-1.13935
183.122	-4.35537	143.122	-0.37713	143.122	-0.19752	143.122	-0.91718	143.122	-1.14048
183.118	-4.35921	143.117	-0.37963	143.117	-0.20055	143.117	-0.926	143.117	-1.14155
183.113	-4.36298	143.113	-0.38217	143.113	-0.20355	143.113	-0.93479	143.113	-1.14258
183.108	-4.36669	143.108	-0.38476	143.108	-0.20653	143.108	-0.94352	143.108	-1.14356
183.104	-4.37033	143.104	-0.3874	143.104	-0.20947	143.104	-0.95222	143.104	-1.14449
183.099	-4.3739	143.099	-0.39009	143.099	-0.21238	143.099	-0.96087	143.099	-1.14537
183.095	-4.37741	143.094	-0.39281	143.094	-0.21526	143.094	-0.96948	143.094	-1.14621
183.09	-4.38085	143.09	-0.39559	143.09	-0.21812	143.09	-0.97804	143.09	-1.14699
183.085	-4.38423	143.085	-0.39841	143.085	-0.22093	143.085	-0.98655	143.085	-1.14772
183.081	-4.38753	143.081	-0.40127	143.081	-0.22372	143.081	-0.99503	143.081	-1.14841
183.076	-4.39077	143.076	-0.40418	143.076	-0.22648	143.076	-1.00345	143.076	-1.14904
183.071	-4.39393	143.071	-0.40713	143.071	-0.22921	143.071	-1.01183	143.071	-1.14962
183.067	-4.39703	143.067	-0.41013	143.067	-0.2319	143.067	-1.02016	143.067	-1.15015
183.062	-4.40006	143.062	-0.41317	143.062	-0.23456	143.062	-1.02844	143.062	-1.15063
183.058	-4.40301	143.057	-0.41625	143.057	-0.23719	143.057	-1.03668	143.057	-1.15106
183.053	-4.40589	143.053	-0.41938	143.053	-0.23979	143.053	-1.04487	143.053	-1.15144
183.048	-4.4087	143.048	-0.42255	143.048	-0.24236	143.048	-1.05301	143.048	-1.15177
183.044	-4.41144	143.044	-0.42576	143.044	-0.24489	143.044	-1.0611	143.044	-1.15205
183.039	-4.4141	143.039	-0.42901	143.039	-0.24739	143.039	-1.06915	143.039	-1.15228
183.035	-4.41669	143.034	-0.4323	143.034	-0.24986	143.034	-1.07714	143.034	-1.15245
183.03	-4.4192	143.03	-0.43564	143.03	-0.25229	143.03	-1.08509	143.03	-1.15258
183.025	-4.42164	143.025	-0.43901	143.025	-0.2547	143.025	-1.09298	143.025	-1.15265
183.021	-4.42401	143.021	-0.44243	143.021	-0.25707	143.021	-1.10083	143.021	-1.15267
183.016	-4.42629	143.016	-0.44589	143.016	-0.2594	143.016	-1.10862	143.016	-1.15264
183.011	-4.4285	143.011	-0.44938	143.011	-0.26171	143.011	-1.11636	143.011	-1.15256
183.007	-4.43064	143.007	-0.45292	143.007	-0.26398	143.007	-1.12405	143.007	-1.15242
183.002	-4.43269	143.002	-0.4565	143.002	-0.26621	143.002	-1.13169	143.002	-1.15224
182.998	-4.43467	142.997	-0.46011	142.997	-0.26842	142.997	-1.13928	142.997	-1.152
182.993	-4.43657	142.993	-0.46376	142.993	-0.27059	142.993	-1.14682	142.993	-1.1517
182.988	-4.43838	142.988	-0.46745	142.988	-0.27273	142.988	-1.1543	142.988	-1.15136
182.984	-4.44012	142.984	-0.47118	142.984	-0.27483	142.984	-1.16173	142.984	-1.15096
182.979	-4.44178	142.979	-0.47495	142.979	-0.2769	142.979	-1.1691	142.979	-1.15051
182.975	-4.44336	142.974	-0.47875	142.974	-0.27893	142.974	-1.17643	142.974	-1.15001
182.97	-4.44486	142.97	-0.48258	142.97	-0.28093	142.97	-1.18369	142.97	-1.14946
182.965	-4.44627	142.965	-0.48646	142.965	-0.2829	142.965	-1.19091	142.965	-1.14885
182.961	-4.4476	142.961	-0.49037	142.961	-0.28484	142.961	-1.19807	142.961	-1.14819
182.956	-4.44885	142.956	-0.49431	142.956	-0.28673	142.956	-1.20517	142.956	-1.14748
182.951	-4.45002	142.951	-0.49829	142.951	-0.2886	142.951	-1.21222	142.951	-1.14671
182.947	-4.4511	142.947	-0.50231	142.947	-0.29043	142.947	-1.21921	142.947	-1.14589
182.942	-4.4521	142.942	-0.50635	142.942	-0.29223	142.942	-1.22615	142.942	-1.14502
182.938	-4.45302	142.937	-0.51043	142.937	-0.29399	142.937	-1.23303	142.937	-1.1441
182.933	-4.45385	142.933	-0.51455	142.933	-0.29572	142.933	-1.23986	142.933	-1.14312
182.928	-4.45459	142.928	-0.51869	142.928	-0.29741	142.928	-1.24662	142.928	-1.14208
182.924	-4.45525	142.924	-0.52287	142.924	-0.29907	142.924	-1.25333	142.924	-1.141
182.919	-4.45582	142.919	-0.52708	142.919	-0.3007	142.919	-1.25999	142.919	-1.13986
182.914	-4.45631	142.914	-0.53132	142.914	-0.30229	142.914	-1.26658	142.914	-1.13867
182.91	-4.45671	142.91	-0.53559	142.91	-0.30385	142.91	-1.27312	142.91	-1.13742
182.905	-4.45702	142.905	-0.53989	142.905	-0.30537	142.905	-1.2796	142.905	-1.13613
182.901	-4.45724	142.901	-0.54422	142.901	-0.30686	142.901	-1.28602	142.901	-1.13477
182.896	-4.45738	142.896	-0.54858	142.896	-0.30832	142.896	-1.29238	142.896	-1.13337
182.891	-4.45743	142.891	-0.55297	142.891	-0.30974	142.891	-1.29869	142.891	-1.13191
182.887	-4.45739	142.887	-0.55739	142.887	-0.31112	142.887	-1.30493	142.887	-1.1304
182.882	-4.45725	142.882	-0.56184	142.882	-0.31248	142.882	-1.31112	142.882	-1.12883
182.878	-4.45703	142.877	-0.56631	142.877	-0.31379	142.877	-1.31724	142.877	-1.12721
182.873	-4.45672	142.873	-0.57081	142.873	-0.31508	142.873	-1.32331	142.873	-1.12554
182.868	-4.45632	142.868	-0.57533	142.868	-0.31633	142.868	-1.32931	142.868	-1.12381
182.864	-4.45583	142.864	-0.57988	142.864	-0.31754	142.864	-1.33526	142.864	-1.12203
182.859	-4.45525	142.859	-0.58446	142.859	-0.31872	142.859	-1.34114	142.859	-1.1202
182.854	-4.45457	142.854	-0.58906	142.854	-0.31987	142.854	-1.34696	142.854	-1.11831
182.85	-4.4538	142.85	-0.59369	142.85	-0.32098	142.85	-1.35272	142.85	-1.11637
182.845	-4.45295	142.845	-0.59834	142.845	-0.32206	142.845	-1.35842	142.845	-1.11438
182.841	-4.45199	142.841	-0.60301	142.841	-0.32311	142.841	-1.36406	142.841	-1.11233
182.836	-4.45095	142.836	-0.6077	142.836	-0.32412	142.836	-1.36964	142.836	-1.11023
182.831	-4.44981	142.831	-0.61242	142.831	-0.3251	142.831	-1.37515	142.831	-1.10808
182.827	-4.44858	142.827	-0.61716	142.827	-0.32604	142.827	-1.3806	142.827	-1.10587
182.822	-4.44726	142.822	-0.62192	142.822	-0.32695	142.822	-1.38599	142.822	-1.10361
182.818	-4.44584	142.817	-0.6267	142.817	-0.32783	142.817	-1.39132	142.817	-1.1013
182.813	-4.44433	142.813	-0.6315	142.813	-0.32867	142.813	-1.39658	142.813	-1.09893
182.808	-4.44272	142.808	-0.63632	142.808	-0.32948	142.808	-1.40178	142.808	-1.09651
182.804	-4.44102	142.804	-0.64116	142.804	-0.33026	142.804	-1.40692	142.804	-1.09404
182.799	-4.43922	142.799	-0.64601	142.799	-0.331	142.799	-1.41199	142.799	-1.09151
182.794	-4.43733	142.794	-0.65089	142.794	-0.33171	142.794	-1.417	142.794	-1.08893
182.79	-4.43534	142.79	-0.65578	142.79	-0.33239	142.79	-1.42194	142.79	-1.0863
182.785	-4.43326	142.785	-0.66068	142.785	-0.33304	142.785	-1.42682	142.785	-1.08362
182.781	-4.43108	142.781	-0.66561	142.781	-0.33365	142.781	-1.43164	142.781	-1.08088
182.776	-4.42881	142.776	-0.67055	142.776	-0.33423	142.776	-1.43639	142.776	-1.07809
182.771	-4.42643	142.771	-0.6755	142.771	-0.33477	142.771	-1.44108	142.771	-1.07525
182.767	-4.42397	142.767	-0.68047	142.767	-0.33529	142.767	-1.4457	142.767	-1.07235
182.762	-4.4214	142.762	-0.68545	142.762	-0.33577	142.762	-1.45026	142.762	-1.0694
182.758	-4.41874	142.757	-0.69045	142.757	-0.33622	142.757	-1.45475	142.757	-1.0664
182.753	-4.41598	142.753	-0.69546	142.753	-0.33664	142.753	-1.45918	142.753	-1.06335
182.748	-4.41312	142.748	-0.70047	142.748	-0.33702	142.748	-1.46354	142.748	-1.06025
182.744	-4.41016	142.744	-0.70551	142.744	-0.33738	142.744	-1.46784	142.744	-1.05709
182.739	-4.40711	142.739	-0.71055	142.739	-0.3377	142.739	-1.47207	142.739	-1.05388
182.734	-4.40396	142.734	-0.7156	142.734	-0.33799	142.734	-1.47623	142.734	-1.05062
182.73	-4.40071	142.73	-0.72066	142.73	-0.33825	142.73	-1.48033	142.73	-1.04731
182.725	-4.39736	142.725	-0.72573	142.725	-0.33848	142.725	-1.48436	142.725	-1.04395
182.721	-4.39391	142.721	-0.73081	142.721	-0.33868	142.721	-1.48833	142.721	-1.04053
182.716	-4.39037	142.716	-0.7359	142.716	-0.33884	142.716	-1.49222	142.716	-1.03707
182.711	-4.38672	142.711	-0.74099	142.711	-0.33898	142.711	-1.49606	142.711	-1.03355
182.707	-4.38298	142.707	-0.74609	142.707	-0.33909	142.707	-1.49982	142.707	-1.02998
182.702	-4.37914	142.702	-0.75119	142.702	-0.33916	142.702	-1.50352	142.702	-1.02636
182.698	-4.3752	142.697	-0.75631	142.697	-0.3392	142.697	-1.50715	142.697	-1.02269
182.693	-4.37116	142.693	-0.76142	142.693	-0.33922	142.693	-1.51072	142.693	-1.01897
182.688	-4.36702	142.688	-0.76654	142.688	-0.3392	142.688	-1.51421	142.688	-1.01519
182.684	-4.36278	142.684	-0.77166	142.684	-0.33916	142.684	-1.51764	142.684	-1.01137
182.679	-4.35844	142.679	-0.77679	142.679	-0.33909	142.679	-1.521	142.679	-1.0075
182.674	-4.354	142.674	-0.78192	142.674	-0.33898	142.674	-1.5243	142.674	-1.00358
182.67	-4.34946	142.67	-0.78704	142.67	-0.33885	142.67	-1.52753	142.67	-0.9996
182.665	-4.34482	142.665	-0.79217	142.665	-0.33869	142.665	-1.53069	142.665	-0.99558
182.661	-4.34008	142.661	-0.7973	142.661	-0.3385	142.661	-1.53378	142.661	-0.99151
182.656	-4.33525	142.656	-0.80243	142.656	-0.33828	142.656	-1.5368	142.656	-0.98739
182.651	-4.33031	142.651	-0.80756	142.651	-0.33804	142.651	-1.53976	142.651	-0.98321
182.647	-4.32527	142.647	-0.81269	142.647	-0.33776	142.647	-1.54264	142.647	-0.97899
182.642	-4.32013	142.642	-0.81781	142.642	-0.33746	142.642	-1.54546	142.642	-0.97472
182.638	-4.31489	142.637	-0.82293	142.637	-0.33713	142.637	-1.54822	142.637	-0.97041
182.633	-4.30955	142.633	-0.82805	142.633	-0.33677	142.633	-1.5509	142.633	-0.96604
182.628	-4.30411	142.628	-0.83316	142.628	-0.33639	142.628	-1.55352	142.628	-0.96162
182.624	-4.29857	142.624	-0.83827	142.624	-0.33598	142.624	-1.55606	142.624	-0.95716
182.619	-4.29293	142.619	-0.84337	142.619	-0.33554	142.619	-1.55854	142.619	-0.95265
182.614	-4.28719	142.614	-0.84847	142.614	-0.33508	142.614	-1.56095	142.614	-0.94809
182.61	-4.28135	142.61	-0.85356	142.61	-0.33459	142.61	-1.56329	142.61	-0.94348
182.605	-4.27541	142.605	-0.85864	142.605	-0.33407	142.605	-1.56557	142.605	-0.93883
182.601	-4.26937	142.601	-0.86371	142.601	-0.33353	142.601	-1.56777	142.601	-0.93412
182.596	-4.26323	142.596	-0.86878	142.596	-0.33296	142.596	-1.56991	142.596	-0.92937
182.591	-4.25699	142.591	-0.87383	142.591	-0.33237	142.591	-1.57197	142.591	-0.92458
182.587	-4.25065	142.587	-0.87888	142.587	-0.33175	142.587	-1.57397	142.587	-0.91973
182.582	-4.24421	142.582	-0.88391	142.582	-0.33111	142.582	-1.5759	142.582	-0.91485
182.578	-4.23767	142.577	-0.88893	142.577	-0.33044	142.577	-1.57776	142.577	-0.90991
182.573	-4.23103	142.573	-0.89394	142.573	-0.32975	142.573	-1.57956	142.573	-0.90493
182.568	-4.22429	142.568	-0.89894	142.568	-0.32904	142.568	-1.58128	142.568	-0.8999
182.564	-4.21745	142.564	-0.90392	142.564	-0.3283	142.564	-1.58294	142.564	-0.89483
182.559	-4.21052	142.559	-0.90889	142.559	-0.32754	142.559	-1.58452	142.559	-0.88971
182.554	-4.20348	142.554	-0.91385	142.554	-0.32675	142.554	-1.58604	142.554	-0.88455
182.55	-4.19634	142.55	-0.91879	142.55	-0.32595	142.55	-1.58749	142.55	-0.87934
182.545	-4.1891	142.545	-0.92371	142.545	-0.32512	142.545	-1.58887	142.545	-0.87408
182.541	-4.18177	142.541	-0.92861	142.541	-0.32427	142.541	-1.59019	142.541	-0.86879
182.536	-4.17433	142.536	-0.9335	142.536	-0.32339	142.536	-1.59143	142.536	-0.86345
182.531	-4.1668	142.531	-0.93837	142.531	-0.3225	142.531	-1.59261	142.531	-0.85806
182.527	-4.15917	142.527	-0.94322	142.527	-0.32158	142.527	-1.59371	142.527	-0.85263
182.522	-4.15144	142.522	-0.94805	142.522	-0.32064	142.522	-1.59475	142.522	-0.84716
182.518	-4.14361	142.517	-0.95286	142.517	-0.31968	142.517	-1.59572	142.517	-0.84164
182.513	-4.13568	142.513	-0.95765	142.513	-0.31871	142.513	-1.59662	142.513	-0.83608
182.508	-4.12765	142.508	-0.96242	142.508	-0.31771	142.508	-1.59745	142.508	-0.83048
182.504	-4.11953	142.504	-0.96717	142.504	-0.31669	142.504	-1.59822	142.504	-0.82484
182.499	-4.11131	142.499	-0.97189	142.499	-0.31565	142.499	-1.59891	142.499	-0.81915
182.494	-4.10299	142.494	-0.97659	142.494	-0.31459	142.494	-1.59954	142.494	-0.81343
182.49	-4.09457	142.49	-0.98127	142.49	-0.31352	142.49	-1.6001	142.49	-0.80766
182.485	-4.08606	142.485	-0.98592	142.485	-0.31242	142.485	-1.60059	142.485	-0.80185
182.481	-4.07745	142.481	-0.99054	142.481	-0.31131	142.481	-1.60102	142.481	-0.796
182.476	-4.06874	142.476	-0.99514	142.476	-0.31018	142.476	-1.60137	142.476	-0.79011
182.471	-4.05994	142.471	-0.99971	142.471	-0.30903	142.471	-1.60166	142.471	-0.78417
182.467	-4.05104	142.467	-1.00426	142.467	-0.30786	142.467	-1.60188	142.467	-0.7782
182.462	-4.04204	142.462	-1.00877	142.462	-0.30668	142.462	-1.60203	142.462	-0.77219
182.458	-4.03295	142.457	-1.01326	142.457	-0.30548	142.457	-1.60212	142.457	-0.76614
182.453	-4.02376	142.453	-1.01771	142.453	-0.30427	142.453	-1.60213	142.453	-0.76005
[truncated: 63,539 more rows]

## Sheet: Figure 2c
Figure 2c. Catalytic activities
Catalyst	Conversion (%)	Selectivity (%)
Fe-P700-PCC	0	0
Fe-P800-PCC	68.9	68.4
Fe-P900-PCC	92.8	92.4
Fe-P1000-PCC	90.7	90.5
Fe-P1100-PCC	72.9	72.4
Fe-P900-PCC-H	92.4	92.4

## Sheet: Figure 3a
Figure 3a. Fe K-edge EXAFS spectra of Fe-Px-PCC
Fe foil		Fe2O3		Fe-P800-PCC		Fe-P900-PCC		Fe-P1000-PCC		Fe-P1100-PCC		Fe0.4/Fe-P900-PCC
R (Å)	FT magnitude (a.u)	R (Å)	FT magnitude (a.u)	R (Å)	FT magnitude (a.u)	R (Å)	FT magnitude (a.u)	R (Å)	FT magnitude (a.u)	R (Å)	FT magnitude (a.u)	R (Å)	FT magnitude (a.u)
0	0.16327	0	0.30513	0	1.06669	0	0.14923	0	0.15846	0	0.29279	0	0.28854
0.03068	0.16551	0.03068	0.29826	0.03068	1.05747	0.03068	0.17151	0.03068	0.18138	0.03068	0.28225	0.03068	0.28236
0.06136	0.17138	0.06136	0.27794	0.06136	1.03082	0.06136	0.22265	0.06136	0.23292	0.06136	0.2527	0.06136	0.26422
0.09204	0.17871	0.09204	0.24515	0.09204	0.98987	0.09204	0.28124	0.09204	0.2892	0.09204	0.21141	0.09204	0.23535
0.12272	0.18504	0.12272	0.20171	0.12272	0.94027	0.12272	0.33535	0.12272	0.3367	0.12272	0.17499	0.12272	0.19827
0.1534	0.1883	0.1534	0.15111	0.1534	0.89073	0.1534	0.37837	0.1534	0.36823	0.1534	0.17175	0.1534	0.15801
0.18408	0.18736	0.18408	0.10193	0.18408	0.85295	0.18408	0.40603	0.18408	0.37988	0.18408	0.21457	0.18408	0.12555
0.21476	0.18218	0.21476	0.08133	0.21476	0.84006	0.21476	0.41559	0.21476	0.3702	0.21476	0.28301	0.21476	0.12052
0.24544	0.17401	0.24544	0.1164	0.24544	0.86222	0.24544	0.40585	0.24544	0.34017	0.24544	0.35546	0.24544	0.15151
0.27612	0.16536	0.27612	0.17756	0.27612	0.92167	0.27612	0.37773	0.27612	0.29385	0.27612	0.41908	0.27612	0.20299
0.3068	0.15958	0.3068	0.24268	0.3068	1.01152	0.3068	0.33566	0.3068	0.24056	0.3068	0.46635	0.3068	0.26009
0.33748	0.15941	0.33748	0.30332	0.33748	1.11929	0.33748	0.29064	0.33748	0.19985	0.33748	0.49351	0.33748	0.31459
0.36816	0.16522	0.36816	0.35442	0.36816	1.2311	0.36816	0.26482	0.36816	0.20123	0.36816	0.50065	0.36816	0.36135
0.39884	0.17427	0.39884	0.39191	0.39884	1.33415	0.39884	0.28553	0.39884	0.25186	0.39884	0.49268	0.39884	0.39665
0.42951	0.18206	0.42951	0.41232	0.42951	1.41776	0.42951	0.357	0.42951	0.32728	0.42951	0.48079	0.42951	0.41771
0.46019	0.18393	0.46019	0.41273	0.46019	1.47386	0.46019	0.45899	0.46019	0.40506	0.46019	0.48242	0.46019	0.42273
0.49087	0.17625	0.49087	0.39094	0.49087	1.49775	0.49087	0.57086	0.49087	0.47138	0.49087	0.51571	0.49087	0.41111
0.52155	0.15717	0.52155	0.34558	0.52155	1.48921	0.52155	0.67748	0.52155	0.51695	0.52155	0.5885	0.52155	0.3839
0.55223	0.12832	0.55223	0.27659	0.55223	1.4542	0.55223	0.76717	0.55223	0.53513	0.55223	0.69393	0.55223	0.34475
0.58291	0.10046	0.58291	0.18636	0.58291	1.4072	0.58291	0.83021	0.58291	0.52155	0.58291	0.8173	0.58291	0.30184
0.61359	0.10419	0.61359	0.09093	0.61359	1.37317	0.61359	0.8586	0.61359	0.47458	0.61359	0.94322	0.61359	0.27094
0.64427	0.15625	0.64427	0.11454	0.64427	1.38555	0.64427	0.84618	0.64427	0.39725	0.64427	1.05828	0.64427	0.27414
0.67495	0.23491	0.67495	0.25468	0.67495	1.47521	0.67495	0.78913	0.67495	0.30403	0.67495	1.15156	0.67495	0.32279
0.70563	0.32344	0.70563	0.41964	0.70563	1.65402	0.70563	0.68679	0.70563	0.24615	0.70563	1.2149	0.70563	0.40658
0.73631	0.41226	0.73631	0.59507	0.73631	1.9098	0.73631	0.54373	0.73631	0.31346	0.73631	1.24319	0.73631	0.50906
0.76699	0.4939	0.76699	0.77405	0.76699	2.21597	0.76699	0.37791	0.76699	0.48981	0.76699	1.23499	0.76699	0.61802
0.79767	0.56182	0.79767	0.95083	0.79767	2.54228	0.79767	0.26471	0.79767	0.71536	0.79767	1.1934	0.79767	0.72545
0.82835	0.6105	0.82835	1.12053	0.82835	2.85972	0.82835	0.36463	0.82835	0.96186	0.82835	1.12725	0.82835	0.82629
0.85903	0.63584	0.85903	1.27951	0.85903	3.14165	0.85903	0.61173	0.85903	1.21327	0.85903	1.05264	0.85903	0.91794
0.88971	0.63568	0.88971	1.42603	0.88971	3.36401	0.88971	0.90171	0.88971	1.45689	0.88971	0.99368	0.88971	1.00034
0.92039	0.61044	0.92039	1.56098	0.92039	3.5055	0.92039	1.19906	0.92039	1.68129	0.92039	0.97852	0.92039	1.07626
0.95107	0.56384	0.95107	1.68844	0.95107	3.54801	0.95107	1.48432	0.95107	1.87615	0.95107	1.02679	0.95107	1.15145
0.98175	0.50398	0.98175	1.81598	0.98175	3.47722	0.98175	1.74238	0.98175	2.03263	0.98175	1.13682	0.98175	1.23421
1.01243	0.4446	1.01243	1.95422	1.01243	3.28335	1.01243	1.96096	1.01243	2.144	1.01243	1.28846	1.01243	1.33416
1.04311	0.40477	1.04311	2.11534	1.04311	2.96201	1.04311	2.13112	1.04311	2.20658	1.04311	1.45627	1.04311	1.4602
1.07379	0.40119	1.07379	2.31067	1.07379	2.51559	1.07379	2.24854	1.07379	2.22093	1.07379	1.61826	1.07379	1.61823
1.10447	0.43344	1.10447	2.54794	1.10447	1.95679	1.10447	2.31531	1.10447	2.19356	1.10447	1.75855	1.10447	1.80982
1.13515	0.48304	1.13515	2.8294	1.13515	1.32318	1.13515	2.34212	1.13515	2.13924	1.13515	1.86797	1.13515	2.03211
1.16583	0.52803	1.16583	3.1513	1.16583	0.77683	1.16583	2.35057	1.16583	2.08367	1.16583	1.9448	1.16583	2.27877
1.1965	0.55166	1.1965	3.50471	1.1965	0.92914	1.1965	2.3741	1.1965	2.06444	1.1965	1.99598	1.1965	2.54125
1.22718	0.54395	1.22718	3.87682	1.22718	1.70325	1.22718	2.45411	1.22718	2.1255	1.22718	2.03837	1.22718	2.8098
1.25786	0.50255	1.25786	4.25246	1.25786	2.62995	1.25786	2.62853	1.25786	2.30195	1.25786	2.09882	1.25786	3.07431
1.28854	0.4367	1.28854	4.61521	1.28854	3.59048	1.28854	2.91699	1.28854	2.60457	1.28854	2.21017	1.28854	3.32486
1.31922	0.37861	1.31922	4.94849	1.31922	4.53515	1.31922	3.31444	1.31922	3.01945	1.31922	2.40202	1.31922	3.55216
1.3499	0.39184	1.3499	5.2363	1.3499	5.42746	1.3499	3.79737	1.3499	3.51995	1.3499	2.69015	1.3499	3.74791
1.38058	0.51247	1.38058	5.46403	1.38058	6.23589	1.38058	4.33411	1.38058	4.07729	1.38058	3.07233	1.38058	3.90503
1.41126	0.70393	1.41126	5.61902	1.41126	6.93285	1.41126	4.89176	1.41126	4.66494	1.41126	3.53261	1.41126	4.01793
1.44194	0.9203	1.44194	5.69118	1.44194	7.495	1.44194	5.4394	1.44194	5.25944	1.44194	4.04826	1.44194	4.08264
1.47262	1.1285	1.47262	5.67346	1.47262	7.90396	1.47262	5.94924	1.47262	5.8402	1.47262	4.59486	1.47262	4.09693
1.5033	1.30211	1.5033	5.56224	1.5033	8.14695	1.5033	6.39703	1.5033	6.38915	1.5033	5.14887	1.5033	4.06034
1.53398	1.4183	1.53398	5.35757	1.53398	8.21731	1.53398	6.76251	1.53398	6.89059	1.53398	5.68869	1.53398	3.97415
1.56466	1.4582	1.56466	5.06335	1.56466	8.11477	1.56466	7.02963	1.56466	7.33122	1.56466	6.19522	1.56466	3.8413
1.59534	1.40983	1.59534	4.68734	1.59534	7.84541	1.59534	7.18691	1.59534	7.70015	1.59534	6.65215	1.59534	3.66621
1.62602	1.27565	1.62602	4.24105	1.62602	7.42147	1.62602	7.22764	1.62602	7.98907	1.62602	7.04624	1.62602	3.45459
1.6567	1.09425	1.6567	3.73957	1.6567	6.86076	1.6567	7.14993	1.6567	8.19226	1.6567	7.36744	1.6567	3.21315
1.68738	0.99603	1.68738	3.20139	1.68738	6.18596	1.68738	6.95672	1.68738	8.30667	1.68738	7.60906	1.68738	2.94933
1.71806	1.20299	1.71806	2.64834	1.71806	5.42358	1.71806	6.65554	1.71806	8.33186	1.71806	7.7677	1.71806	2.67094
1.74874	1.76432	1.74874	2.10614	1.74874	4.60289	1.74874	6.25814	1.74874	8.26997	1.74874	7.84314	1.74874	2.38581
1.77942	2.56873	1.77942	1.6062	1.77942	3.7547	1.77942	5.78002	1.77942	8.12549	1.77942	7.83809	1.77942	2.10144
1.8101	3.53484	1.8101	1.19013	1.8101	2.91004	1.8101	5.23982	1.8101	7.90508	1.8101	7.75781	1.8101	1.82461
1.84078	4.6137	1.84078	0.91321	1.84078	2.09911	1.84078	4.65872	1.84078	7.61731	1.84078	7.60959	1.84078	1.56105
1.87146	5.76699	1.87146	0.81473	1.87146	1.35063	1.87146	4.05977	1.87146	7.27229	1.87146	7.40228	1.87146	1.31505
1.90214	6.95902	1.90214	0.8446	1.90214	0.69421	1.90214	3.4674	1.90214	6.88132	1.90214	7.14557	1.90214	1.0893
1.93282	8.15476	1.93282	0.8964	1.93282	0.21429	1.93282	2.90698	1.93282	6.4565	1.93282	6.84944	1.93282	0.88469
1.9635	9.31999	1.9635	0.89661	1.9635	0.3936	1.9635	2.40439	1.9635	6.01026	1.9635	6.52358	1.9635	0.7006
1.99418	10.4222	1.99418	0.8126	1.99418	0.69321	1.99418	1.98492	1.99418	5.55498	1.99418	6.1768	1.99418	0.53573
2.02485	11.4319	2.02485	0.64073	2.02485	0.87949	2.02485	1.66934	2.02485	5.10248	2.02485	5.81673	2.02485	0.39044
2.05553	12.3233	2.05553	0.43005	2.05553	0.94317	2.05553	1.465	2.05553	4.66354	2.05553	5.44957	2.05553	0.27392
2.08621	13.0759	2.08621	0.43825	2.08621	0.8904	2.08621	1.35603	2.08621	4.24748	2.08621	5.08001	2.08621	0.22153
2.11689	13.6745	2.11689	0.83096	2.11689	0.73383	2.11689	1.30611	2.11689	3.86159	2.11689	4.7114	2.11689	0.27211
2.14757	14.1103	2.14757	1.3969	2.14757	0.49098	2.14757	1.27602	2.14757	3.51079	2.14757	4.346	2.14757	0.39056
2.17825	14.3798	2.17825	2.05339	2.17825	0.18561	2.17825	1.2384	2.17825	3.19731	2.17825	3.9854	2.17825	0.53654
2.20893	14.4856	2.20893	2.76739	2.20893	0.18401	2.20893	1.18165	2.20893	2.92061	2.20893	3.63091	2.20893	0.6941
2.23961	14.4349	2.23961	3.5141	2.23961	0.55282	2.23961	1.10794	2.23961	2.67767	2.23961	3.28397	2.23961	0.85581
2.27029	14.2386	2.27029	4.27062	2.27029	0.92238	2.27029	1.03055	2.27029	2.46367	2.27029	2.94648	2.27029	1.0165
2.30097	13.9107	2.30097	5.01511	2.30097	1.26679	2.30097	0.97058	2.30097	2.27288	2.30097	2.62102	2.30097	1.17163
2.33165	13.4664	2.33165	5.72712	2.33165	1.56571	2.33165	0.95028	2.33165	2.09975	2.33165	2.31092	2.33165	1.31702
2.36233	12.9216	2.36233	6.38813	2.36233	1.80242	2.36233	0.98155	2.36233	1.93986	2.36233	2.02029	2.36233	1.44883
2.39301	12.2916	2.39301	6.98216	2.39301	1.96445	2.39301	1.05806	2.39301	1.79057	2.39301	1.75379	2.39301	1.56373
2.42369	11.5907	2.42369	7.49634	2.42369	2.0443	2.42369	1.16006	2.42369	1.65151	2.42369	1.51634	2.42369	1.65899
2.45437	10.8315	2.45437	7.92132	2.45437	2.04022	2.45437	1.26519	2.45437	1.52462	2.45437	1.31248	2.45437	1.73262
2.48505	10.0256	2.48505	8.25156	2.48505	1.95718	2.48505	1.35476	2.48505	1.41395	2.48505	1.14538	2.48505	1.78344
2.51573	9.18339	2.51573	8.48555	2.51573	1.80865	2.51573	1.41538	2.51573	1.32494	2.51573	1.01552	2.51573	1.81116
2.54641	8.31463	2.54641	8.62574	2.54641	1.61985	2.54641	1.43857	2.54641	1.26308	2.54641	0.91955	2.54641	1.81637
2.57709	7.42902	2.57709	8.67836	2.57709	1.43386	2.57709	1.42019	2.57709	1.23198	2.57709	0.85037	2.57709	1.80057
2.60777	6.53666	2.60777	8.65311	2.60777	1.31641	2.60777	1.35995	2.60777	1.23153	2.60777	0.79896	2.60777	1.76612
2.63845	5.64826	2.63845	8.56254	2.63845	1.33795	2.63845	1.26114	2.63845	1.25734	2.63845	0.75722	2.63845	1.71617
2.66913	4.77529	2.66913	8.42134	2.66913	1.51939	2.66913	1.13071	2.66913	1.30165	2.66913	0.72044	2.66913	1.65452
2.69981	3.92974	2.69981	8.24536	2.69981	1.81679	2.69981	0.97983	2.69981	1.35525	2.69981	0.68871	2.69981	1.58545
2.73049	3.12379	2.73049	8.05045	2.73049	2.16969	2.73049	0.82565	2.73049	1.40908	2.73049	0.66727	2.73049	1.51344
2.76117	2.36934	2.76117	7.85121	2.76117	2.53112	2.76117	0.69455	2.76117	1.45513	2.76117	0.66527	2.76117	1.44286
2.79184	1.67749	2.79184	7.65967	2.79184	2.86884	2.79184	0.6227	2.79184	1.48677	2.79184	0.69219	2.79184	1.37748
2.82252	1.0582	2.82252	7.48422	2.82252	3.16074	2.82252	0.63773	2.82252	1.49883	2.82252	0.75279	2.82252	1.32004
2.8532	0.52143	2.8532	7.3289	2.8532	3.3918	2.8532	0.72875	2.8532	1.48745	2.8532	0.8446	2.8532	1.27186
2.88388	0.11721	2.88388	7.19332	2.88388	3.55254	2.88388	0.85912	2.88388	1.45014	2.88388	0.95975	2.88388	1.2326
2.91456	0.33591	2.91456	7.07318	2.91456	3.63824	2.91456	0.99732	2.91456	1.38577	2.91456	1.0884	2.91456	1.20043
2.94524	0.61403	2.94524	6.96137	2.94524	3.64849	2.94524	1.12386	2.94524	1.29478	2.94524	1.22101	2.94524	1.17241
2.97592	0.81503	2.97592	6.84929	2.97592	3.58682	2.97592	1.22753	2.97592	1.17958	2.97592	1.34917	2.97592	1.14506
3.0066	0.94091	3.0066	6.72825	3.0066	3.4604	3.0066	1.30216	3.0066	1.04547	3.0066	1.46583	3.0066	1.115
3.03728	1.00012	3.03728	6.5906	3.03728	3.27973	3.03728	1.345	3.03728	0.9026	3.03728	1.56539	3.03728	1.07929
3.06796	1.00506	3.06796	6.43058	3.06796	3.0583	3.06796	1.35579	3.06796	0.77	3.06796	1.64378	3.06796	1.03582
3.09864	0.97274	3.09864	6.24476	3.09864	2.81235	3.09864	1.3363	3.09864	0.68103	3.09864	1.69858	3.09864	0.98332
3.12932	0.92617	3.12932	6.03228	3.12932	2.5605	3.12932	1.28995	3.12932	0.67807	3.12932	1.72919	3.12932	0.92142
3.16	0.89512	3.16	5.79474	3.16	2.32305	3.16	1.22154	3.16	0.77837	3.16	1.73696	3.16	0.85056
3.19068	0.91133	3.19068	5.53597	3.19068	2.12042	3.19068	1.13701	3.19068	0.95737	3.19068	1.72533	3.19068	0.7718
3.22136	0.99509	3.22136	5.26166	3.22136	1.96991	3.22136	1.0432	3.22136	1.18046	3.22136	1.69977	3.22136	0.68678
3.25204	1.14489	3.25204	4.97878	3.25204	1.88083	3.25204	0.9476	3.25204	1.42269	3.25204	1.66755	3.25204	0.59749
3.28272	1.34397	3.28272	4.69506	3.28272	1.85045	3.28272	0.85793	3.28272	1.66773	3.28272	1.63709	3.28272	0.50623
3.3134	1.57277	3.3134	4.41818	3.3134	1.86463	3.3134	0.7815	3.3134	1.90408	3.3134	1.61681	3.3134	0.41546
3.34408	1.81484	3.34408	4.15502	3.34408	1.90321	3.34408	0.72389	3.34408	2.12287	3.34408	1.61343	3.34408	0.32794
3.37476	2.05743	3.37476	3.91089	3.37476	1.94625	3.37476	0.68752	3.37476	2.31692	3.37476	1.63028	3.37476	0.24701
3.40544	2.29061	3.40544	3.68875	3.40544	1.97776	3.40544	0.67065	3.40544	2.48038	3.40544	1.66626	3.40544	0.17783
3.43612	2.50639	3.43612	3.48882	3.43612	1.98676	3.43612	0.66806	3.43612	2.60856	3.43612	1.71619	3.43612	0.13019
3.4668	2.69823	3.4668	3.30848	3.4668	1.96692	3.4668	0.67309	3.4668	2.69797	3.4668	1.77207	3.4668	0.11825
3.49748	2.8607	3.49748	3.14271	3.49748	1.91581	3.49748	0.67974	3.49748	2.74636	3.49748	1.82481	3.49748	0.13949
3.52816	2.98932	3.52816	2.98492	3.52816	1.83414	3.52816	0.68384	3.52816	2.75278	3.52816	1.86572	3.52816	0.17375
3.55884	3.08053	3.55884	2.82788	3.55884	1.72527	3.55884	0.68342	3.55884	2.71762	3.55884	1.88746	3.55884	0.20804
3.58952	3.1317	3.58952	2.6648	3.58952	1.59481	3.58952	0.67863	3.58952	2.64269	3.58952	1.8846	3.58952	0.23725
3.62019	3.14116	3.62019	2.49001	3.62019	1.45053	3.62019	0.6714	3.62019	2.53123	3.62019	1.85394	3.62019	0.25935
3.65087	3.10822	3.65087	2.29951	3.65087	1.30248	3.65087	0.66509	3.65087	2.38798	3.65087	1.79455	3.65087	0.27352
3.68155	3.03318	3.68155	2.0912	3.68155	1.16322	3.68155	0.66384	3.68155	2.21925	3.68155	1.70792	3.68155	0.27943
3.71223	2.91717	3.71223	1.86491	3.71223	1.0477	3.71223	0.67168	3.71223	2.03306	3.71223	1.59789	3.71223	0.27705
3.74291	2.762	3.74291	1.62233	3.74291	0.97135	3.74291	0.69144	3.74291	1.83935	3.74291	1.47077	3.74291	0.26652
3.77359	2.56984	3.77359	1.36704	3.77359	0.94501	3.77359	0.72395	3.77359	1.65021	3.77359	1.33544	3.77359	0.24822
3.80427	2.34298	3.80427	1.1047	3.80427	0.96881	3.80427	0.76787	3.80427	1.47997	3.80427	1.20339	3.80427	0.22281
3.83495	2.08363	3.83495	0.84433	3.83495	1.03156	3.83495	0.82018	3.83495	1.34436	3.83495	1.08835	3.83495	0.19135
3.86563	1.79414	3.86563	0.60297	3.86563	1.11695	3.86563	0.877	3.86563	1.25756	3.86563	1.00457	3.86563	0.1557
3.89631	1.47829	3.89631	0.42268	3.89631	1.20982	3.89631	0.93429	3.89631	1.2268	3.89631	0.96262	3.89631	0.1195
3.92699	1.14593	3.92699	0.39118	3.92699	1.29867	3.92699	0.98828	3.92699	1.24791	3.92699	0.96401	3.92699	0.09116
3.95767	0.83007	3.95767	0.52057	3.95767	1.37562	3.95767	1.03573	3.95767	1.30676	3.95767	0.99974	3.95767	0.08679
3.98835	0.64703	3.98835	0.71296	3.98835	1.43569	3.98835	1.07401	3.98835	1.38552	3.98835	1.05468	3.98835	0.11217
4.01903	0.79287	4.01903	0.91367	4.01903	1.47606	4.01903	1.10111	4.01903	1.46813	4.01903	1.11361	4.01903	0.15297
4.04971	1.20963	4.04971	1.10328	4.04971	1.49558	4.04971	1.11564	4.04971	1.5425	4.04971	1.1645	4.04971	0.198
4.08039	1.7534	4.08039	1.27374	4.08039	1.49436	4.08039	1.11684	4.08039	1.60053	4.08039	1.19912	4.08039	0.24197
4.11107	2.36767	4.11107	1.42114	4.11107	1.47356	4.11107	1.10449	4.11107	1.6374	4.11107	1.21263	4.11107	0.28195
4.14175	3.02838	4.14175	1.54364	4.14175	1.43518	4.14175	1.07894	4.14175	1.65087	4.14175	1.20287	4.14175	0.31597
4.17243	3.7188	4.17243	1.64069	4.17243	1.38184	4.17243	1.04104	4.17243	1.64067	4.17243	1.16981	4.17243	0.34265
4.20311	4.42309	4.20311	1.71271	4.20311	1.31667	4.20311	0.99213	4.20311	1.60808	4.20311	1.11507	4.20311	0.36103
4.23379	5.12473	4.23379	1.76097	4.23379	1.24314	4.23379	0.93406	4.23379	1.55553	4.23379	1.04147	4.23379	0.37057
4.26447	5.80642	4.26447	1.78747	4.26447	1.16496	4.26447	0.86912	4.26447	1.48626	4.26447	0.95273	4.26447	0.37115
4.29515	6.45054	4.29515	1.79489	4.29515	1.08588	4.29515	0.80014	4.29515	1.404	4.29515	0.85308	4.29515	0.36304
4.32583	7.03975	4.32583	1.78655	4.32583	1.00955	4.32583	0.73051	4.32583	1.31269	4.32583	0.74703	4.32583	0.3469
4.35651	7.55771	4.35651	1.76639	4.35651	0.93931	4.35651	0.6642	4.35651	1.21611	4.35651	0.63911	4.35651	0.32373
4.38719	7.98968	4.38719	1.73881	4.38719	0.87789	4.38719	0.60575	4.38719	1.11765	4.38719	0.5337	4.38719	0.29489
4.41786	8.32314	4.41786	1.70856	4.41786	0.8272	4.41786	0.55991	4.41786	1.02002	4.41786	0.43506	4.41786	0.262
4.44854	8.54821	4.44854	1.68039	4.44854	0.78801	4.44854	0.53073	4.44854	0.92507	4.44854	0.3475	4.44854	0.22696
4.47922	8.65797	4.47922	1.6586	4.47922	0.75989	4.47922	0.52023	4.47922	0.83372	4.47922	0.27596	4.47922	0.19189
4.5099	8.64873	4.5099	1.64655	4.5099	0.74135	4.5099	0.52733	4.5099	0.74606	4.5099	0.22645	4.5099	0.1592
4.54058	8.52012	4.54058	1.64612	4.54058	0.73017	4.54058	0.54814	4.54058	0.6616	4.54058	0.20448	4.54058	0.13151
4.57126	8.27505	4.57126	1.65737	4.57126	0.72389	4.57126	0.57743	4.57126	0.57967	4.57126	0.20953	4.57126	0.11133
4.60194	7.91972	4.60194	1.67854	4.60194	0.72023	4.60194	0.61	4.60194	0.50003	4.60194	0.23332	4.60194	0.10005
4.63262	7.46339	4.63262	1.70636	4.63262	0.71736	4.63262	0.64157	4.63262	0.42356	4.63262	0.26655	4.63262	0.09653
4.6633	6.91821	4.6633	1.73664	4.6633	0.71403	4.6633	0.66888	4.6633	0.35332	4.6633	0.30308	4.6633	0.09743
4.69398	6.29886	4.69398	1.76479	4.69398	0.70959	4.69398	0.68966	4.69398	0.29602	4.69398	0.33938	4.69398	0.09935
4.72466	5.6222	4.72466	1.78641	4.72466	0.70396	4.72466	0.70245	4.72466	0.26276	4.72466	0.3732	4.72466	0.10031
4.75534	4.90679	4.75534	1.79766	4.75534	0.69751	4.75534	0.7065	4.75534	0.26393	4.75534	0.40275	4.75534	0.10005
4.78602	4.17234	4.78602	1.79549	4.78602	0.69092	4.78602	0.70159	4.78602	0.29791	4.78602	0.42652	4.78602	0.0998
4.8167	3.4391	4.8167	1.77775	4.8167	0.68506	4.8167	0.68803	4.8167	0.35211	4.8167	0.44319	4.8167	0.10193
4.84738	2.72722	4.84738	1.7433	4.84738	0.68075	4.84738	0.6665	4.84738	0.41396	4.84738	0.45176	4.84738	0.10895
4.87806	2.05608	4.87806	1.69191	4.87806	0.67864	4.87806	0.63804	4.87806	0.47487	4.87806	0.45168	4.87806	0.12222
4.90874	1.44403	4.90874	1.62421	4.90874	0.67896	4.90874	0.60395	4.90874	0.52933	4.90874	0.44296	4.90874	0.14126
4.93942	0.90904	4.93942	1.5416	4.93942	0.68148	4.93942	0.56573	4.93942	0.57373	4.93942	0.42625	4.93942	0.16435
4.9701	0.476	4.9701	1.44606	4.9701	0.68546	4.9701	0.52498	4.9701	0.60568	4.9701	0.40288	4.9701	0.18942
5.00078	0.23784	5.00078	1.34004	5.00078	0.68977	5.00078	0.4833	5.00078	0.62381	5.00078	0.37489	5.00078	0.21456
5.03146	0.33593	5.03146	1.22625	5.03146	0.69298	5.03146	0.44223	5.03146	0.62767	5.03146	0.34496	5.03146	0.23816
5.06214	0.49032	5.06214	1.10752	5.06214	0.69359	5.06214	0.40312	5.06214	0.61767	5.06214	0.31619	5.06214	0.25893
5.09282	0.58679	5.09282	0.9866	5.09282	0.69013	5.09282	0.36703	5.09282	0.59513	5.09282	0.29171	5.09282	0.27594
5.1235	0.62416	5.1235	0.86606	5.1235	0.68139	5.1235	0.33463	5.1235	0.56236	5.1235	0.27386	5.1235	0.2886
5.15418	0.62503	5.15418	0.74815	5.15418	0.66644	5.15418	0.30621	5.15418	0.52271	5.15418	0.26323	5.15418	0.29668
5.18486	0.62779	5.18486	0.63473	5.18486	0.64476	5.18486	0.28165	5.18486	0.48073	5.18486	0.25827	5.18486	0.30031
5.21553	0.67695	5.21553	0.52732	5.21553	0.61622	5.21553	0.26054	5.21553	0.44217	5.21553	0.25573	5.21553	0.29997
5.24621	0.79642	5.24621	0.4272	5.24621	0.58111	5.24621	0.24234	5.24621	0.41351	5.24621	0.25185	5.24621	0.29649
5.27689	0.9758	5.27689	0.33576	5.27689	0.54012	5.27689	0.22654	5.27689	0.40053	5.27689	0.24328	5.27689	0.29094
5.30757	1.18895	5.30757	0.25525	5.30757	0.49426	5.30757	0.2128	5.30757	0.40586	5.30757	0.22758	5.30757	0.2846
5.33825	1.41128	5.33825	0.19064	5.33825	0.44482	5.33825	0.20098	5.33825	0.42757	5.33825	0.20333	5.33825	0.27875
5.36893	1.62393	5.36893	0.15243	5.36893	0.39327	5.36893	0.19117	5.36893	0.46028	5.36893	0.17006	5.36893	0.27452
5.39961	1.81316	5.39961	0.15208	5.39961	0.3412	5.39961	0.18354	5.39961	0.49773	5.39961	0.12816	5.39961	0.27264
5.43029	1.96935	5.43029	0.18334	5.43029	0.2902	5.43029	0.17823	5.43029	0.5345	5.43029	0.07887	5.43029	0.27332
5.46097	2.08626	5.46097	0.22902	5.46097	0.24178	5.46097	0.17527	5.46097	0.56651	5.46097	0.02562	5.46097	0.27622
5.49165	2.1604	5.49165	0.27834	5.49165	0.19729	5.49165	0.17446	5.49165	0.59103	5.49165	0.04019	5.49165	0.28059
5.52233	2.19049	5.52233	0.3264	5.52233	0.15784	5.52233	0.17546	5.52233	0.60643	5.52233	0.10056	5.52233	0.28548
5.55301	2.177	5.55301	0.37091	5.55301	0.12422	5.55301	0.17783	5.55301	0.61203	5.55301	0.16149	5.55301	0.28999
5.58369	2.12168	5.58369	0.41069	5.58369	0.09695	5.58369	0.1812	5.58369	0.6079	5.58369	0.21987	5.58369	0.29341
5.61437	2.02719	5.61437	0.44517	5.61437	0.07623	5.61437	0.18527	5.61437	0.59474	5.61437	0.27356	5.61437	0.29536
5.64505	1.89689	5.64505	0.4742	5.64505	0.06206	5.64505	0.18991	5.64505	0.57376	5.64505	0.32086	5.64505	0.29579
5.67573	1.73467	5.67573	0.49799	5.67573	0.05424	5.67573	0.19506	5.67573	0.54652	5.67573	0.36064	5.67573	0.29502
5.70641	1.54498	5.70641	0.51703	5.70641	0.05219	5.70641	0.2007	5.70641	0.51483	5.70641	0.39239	5.70641	0.2936
5.73709	1.33284	5.73709	0.53203	5.73709	0.05477	5.73709	0.20677	5.73709	0.48057	5.73709	0.41633	5.73709	0.29227
5.76777	1.10407	5.76777	0.54382	5.76777	0.06039	5.76777	0.21313	5.76777	0.44556	5.76777	0.43347	5.76777	0.29177
5.79845	0.86558	5.79845	0.55327	5.79845	0.0674	5.79845	0.21952	5.79845	0.41141	5.79845	0.44553	5.79845	0.29273
5.82913	0.62647	5.82913	0.56113	5.82913	0.07431	5.82913	0.22555	5.82913	0.37941	5.82913	0.45481	5.82913	0.29543
5.85981	0.40252	5.85981	0.56799	5.85981	0.07981	5.85981	0.23076	5.85981	0.35051	5.85981	0.46388	5.85981	0.29983
5.89049	0.24144	5.89049	0.57414	5.89049	0.08276	5.89049	0.23471	5.89049	0.32537	5.89049	0.47509	5.89049	0.30551
5.92117	0.26301	5.92117	0.57959	5.92117	0.08231	5.92117	0.23695	5.92117	0.30456	5.92117	0.49005	5.92117	0.3118
5.95185	0.41496	5.95185	0.58413	5.95185	0.07797	5.95185	0.23715	5.95185	0.28884	5.95185	0.50917	5.95185	0.3179
5.98253	0.58138	5.98253	0.58734	5.98253	0.06974	5.98253	0.23508	5.98253	0.27933	5.98253	0.53159	5.98253	0.32307
6.0132	0.73123	6.0132	0.58872	6.0132	0.05863	6.0132	0.23069	6.0132	0.27751	6.0132	0.55544	6.0132	0.32669
6.04388	0.85567	6.04388	0.5878	6.04388	0.04784	6.04388	0.22405	6.04388	0.28479	6.04388	0.57823	6.04388	0.32836
6.07456	0.95168	6.07456	0.58419	6.07456	0.0451	6.07456	0.21539	6.07456	0.30187	6.07456	0.59732	6.07456	0.32794
6.10524	1.01897	6.10524	0.57764	6.10524	0.05769	6.10524	0.20507	6.10524	0.32824	6.10524	0.6103	6.10524	0.32554
6.13592	1.05896	6.13592	0.56811	6.13592	0.08221	6.13592	0.19355	6.13592	0.36233	6.13592	0.61522	6.13592	0.32152
6.1666	1.07433	6.1666	0.55579	6.1666	0.11293	6.1666	0.18138	6.1666	0.40185	6.1666	0.61068	6.1666	0.31644
6.19728	1.06856	6.19728	0.54105	6.19728	0.14668	6.19728	0.16914	6.19728	0.44426	6.19728	0.59597	6.19728	0.311
6.22796	1.04555	6.22796	0.52451	6.22796	0.18166	6.22796	0.15742	6.22796	0.48706	6.22796	0.571	6.22796	0.30596
6.25864	1.00927	6.25864	0.50701	6.25864	0.21662	6.25864	0.14677	6.25864	0.52793	6.25864	0.53633	6.25864	0.30206
6.28932	0.96352	6.28932	0.48958	6.28932	0.25065	6.28932	0.13772	6.28932	0.56485	6.28932	0.49309	6.28932	0.29992
6.32	0.91176	6.32	0.47346	6.32	0.28304	6.32	0.13068	6.32	0.59614	6.32	0.44288	6.32	0.29997
6.35068	0.85709	6.35068	0.46	6.35068	0.31333	6.35068	0.12597	6.35068	0.62053	6.35068	0.38769	6.35068	0.30246
6.38136	0.80235	6.38136	0.45059	6.38136	0.34121	6.38136	0.1238	6.38136	0.63714	6.38136	0.32977	6.38136	0.30738
6.41204	0.75025	6.41204	0.44648	6.41204	0.36648	6.41204	0.12422	6.41204	0.64558	6.41204	0.27149	6.41204	0.31457
6.44272	0.70361	6.44272	0.44856	6.44272	0.38906	6.44272	0.1272	6.44272	0.64592	6.44272	0.21522	6.44272	0.32377
6.4734	0.66535	6.4734	0.45714	6.4734	0.40888	6.4734	0.13259	6.4734	0.63872	6.4734	0.1632	6.4734	0.33462
6.50408	0.63847	6.50408	0.47189	6.50408	0.42587	6.50408	0.14014	6.50408	0.62497	6.50408	0.11734	6.50408	0.34672
6.53476	0.62569	6.53476	0.49188	6.53476	0.43992	6.53476	0.14955	6.53476	0.60609	6.53476	0.07916	6.53476	0.35964
6.56544	0.62895	6.56544	0.51573	6.56544	0.45087	6.56544	0.16049	6.56544	0.58384	6.56544	0.04957	6.56544	0.37289
6.59612	0.64885	6.59612	0.54178	6.59612	0.45855	6.59612	0.17258	6.59612	0.56017	6.59612	0.02933	6.59612	0.38593
6.6268	0.68454	6.6268	0.56834	6.6268	0.46278	6.6268	0.18544	6.6268	0.5371	6.6268	0.02174	6.6268	0.39817
6.65748	0.73384	6.65748	0.59376	6.65748	0.46345	6.65748	0.19866	6.65748	0.51646	6.65748	0.03065	6.65748	0.40897
6.68816	0.79367	6.68816	0.61655	6.68816	0.46053	6.68816	0.21188	6.68816	0.49961	6.68816	0.05064	6.68816	0.4177
6.71884	0.86034	6.71884	0.63541	6.71884	0.45415	6.71884	0.22475	6.71884	0.48722	6.71884	0.07855	6.71884	0.42371
6.74952	0.9298	6.74952	0.6493	6.74952	0.44463	6.74952	0.23694	6.74952	0.47914	6.74952	0.11338	6.74952	0.42645
6.7802	0.99784	6.7802	0.65742	6.7802	0.43246	6.7802	0.24817	6.7802	0.47448	6.7802	0.15389	6.7802	0.42544
6.81087	1.06021	6.81087	0.65923	6.81087	0.41832	6.81087	0.25822	6.81087	0.4718	6.81087	0.19846	6.81087	0.42039
6.84155	1.11293	6.84155	0.65447	6.84155	0.40307	6.84155	0.26688	6.84155	0.46949	6.84155	0.24524	6.84155	0.41113
6.87223	1.15256	6.87223	0.64315	6.87223	0.38767	6.87223	0.27401	6.87223	0.46598	6.87223	0.29229	6.87223	0.39774
6.90291	1.17652	6.90291	0.62549	6.90291	0.37316	6.90291	0.27952	6.90291	0.46003	6.90291	0.33771	6.90291	0.38048
6.93359	1.18332	6.93359	0.60197	6.93359	0.36061	6.93359	0.28336	6.93359	0.45076	6.93359	0.37975	6.93359	0.35985
6.96427	1.17283	6.96427	0.57326	6.96427	0.35106	6.96427	0.28552	6.96427	0.43779	6.96427	0.41686	6.96427	0.33655
6.99495	1.14633	6.99495	0.54017	6.99495	0.34547	6.99495	0.28603	6.99495	0.42115	6.99495	0.44778	6.99495	0.31145
7.02563	1.10642	7.02563	0.50368	7.02563	0.3447	7.02563	0.28499	7.02563	0.40131	7.02563	0.47154	7.02563	0.28558
7.05631	1.05679	7.05631	0.46486	7.05631	0.34941	7.05631	0.28252	7.05631	0.37915	7.05631	0.48753	7.05631	0.26004
7.08699	1.00165	7.08699	0.42483	7.08699	0.36003	7.08699	0.27878	7.08699	0.35589	7.08699	0.49544	7.08699	0.23594
7.11767	0.94499	7.11767	0.38482	7.11767	0.37662	7.11767	0.274	7.11767	0.33308	7.11767	0.4953	7.11767	0.21425
7.14835	0.88974	7.14835	0.34605	7.14835	0.39886	7.14835	0.26847	7.14835	0.31254	7.14835	0.48741	7.14835	0.19563
7.17903	0.83695	7.17903	0.3098	7.17903	0.42603	7.17903	0.26252	7.17903	0.29614	7.17903	0.47231	7.17903	0.18027
7.20971	0.78549	7.20971	0.27731	7.20971	0.45701	7.20971	0.25656	7.20971	0.28558	7.20971	0.45073	7.20971	0.1678
7.24039	0.73238	7.24039	0.24973	7.24039	0.49039	7.24039	0.25107	7.24039	0.28197	7.24039	0.42358	7.24039	0.15737
7.27107	0.67375	7.27107	0.2279	7.27107	0.52457	7.27107	0.24655	7.27107	0.28551	7.27107	0.39181	7.27107	0.14784
7.30175	0.60597	7.30175	0.21215	7.30175	0.55783	7.30175	0.24351	7.30175	0.29543	7.30175	0.35648	7.30175	0.13811
7.33243	0.5268	7.33243	0.20204	7.33243	0.58845	7.33243	0.24238	7.33243	0.3103	7.33243	0.31862	7.33243	0.12732
7.36311	0.43648	7.36311	0.19632	7.36311	0.61479	7.36311	0.24346	7.36311	0.32842	7.36311	0.27929	7.36311	0.11508
7.39379	0.3392	7.39379	0.19325	7.39379	0.63544	7.39379	0.24682	7.39379	0.34817	7.39379	0.23952	7.39379	0.10159
7.42447	0.24749	7.42447	0.19089	7.42447	0.64922	7.42447	0.25226	7.42447	0.36811	7.42447	0.20032	7.42447	0.08788
7.45515	0.19441	7.45515	0.18749	7.45515	0.65532	7.45515	0.25934	7.45515	0.38708	7.45515	0.1627	7.45515	0.07622
7.48583	0.22235	7.48583	0.18164	7.48583	0.6533	7.48583	0.26743	7.48583	0.40413	7.48583	0.12774	7.48583	0.07029
7.51651	0.30872	7.51651	0.17227	7.51651	0.64314	7.51651	0.27576	7.51651	0.41852	7.51651	0.09666	7.51651	0.07357
7.54719	0.41047	7.54719	0.15873	7.54719	0.62525	7.54719	0.28355	7.54719	0.42965	7.54719	0.07116	7.54719	0.08605
7.57787	0.50707	7.57787	0.14075	7.57787	0.6004	7.57787	0.29003	7.57787	0.43706	7.57787	0.05371	7.57787	0.10456
7.60854	0.58879	7.60854	0.11853	7.60854	0.56974	7.60854	0.29456	7.60854	0.44045	7.60854	0.04665	7.60854	0.12591
7.63922	0.65037	7.63922	0.09311	7.63922	0.53465	7.63922	0.29662	7.63922	0.43962	7.63922	0.04836	7.63922	0.14786
7.6699	0.68936	7.6699	0.06765	7.6699	0.49666	7.6699	0.2959	7.6699	0.43455	7.6699	0.05351	7.6699	0.16893
7.70058	0.70579	7.70058	0.05225	7.70058	0.45726	7.70058	0.29231	7.70058	0.42535	7.70058	0.05813	7.70058	0.18813
7.73126	0.70234	7.73126	0.06345	7.73126	0.41782	7.73126	0.28601	7.73126	0.41233	7.73126	0.06065	7.73126	0.20476
7.76194	0.68449	7.76194	0.09577	7.76194	0.37933	7.76194	0.27743	7.76194	0.39596	7.76194	0.061	7.76194	0.21838
7.79262	0.6608	7.79262	0.1363	7.79262	0.34231	7.79262	0.26731	7.79262	0.37695	7.79262	0.06009	7.79262	0.22872
7.8233	0.64258	7.8233	0.17965	7.8233	0.30675	7.8233	0.25666	7.8233	0.35618	7.8233	0.05965	7.8233	0.23571
7.85398	0.6421	7.85398	0.22333	7.85398	0.27215	7.85398	0.24672	7.85398	0.33477	7.85398	0.06177	7.85398	0.23942
7.88466	0.66883	7.88466	0.26565	7.88466	0.23769	7.88466	0.23886	7.88466	0.31401	7.88466	0.06797	7.88466	0.24007
7.91534	0.72549	7.91534	0.3053	7.91534	0.20257	7.91534	0.23428	7.91534	0.29526	7.91534	0.07832	7.91534	0.23798
7.94602	0.80789	7.94602	0.34116	7.94602	0.1664	7.94602	0.23378	7.94602	0.27986	7.94602	0.09166	7.94602	0.2336
7.9767	0.90831	7.9767	0.37229	7.9767	0.12998	7.9767	0.2375	7.9767	0.26885	7.9767	0.10647	7.9767	0.22742
8.00738	1.01878	8.00738	0.39799	8.00738	0.0973	8.00738	0.2448	8.00738	0.26271	8.00738	0.12133	8.00738	0.22001
8.03806	1.13271	8.03806	0.41777	8.03806	0.08041	8.03806	0.25451	8.03806	0.2612	8.03806	0.13509	8.03806	0.21197
8.06874	1.24502	8.06874	0.43141	8.06874	0.09492	8.06874	0.26517	8.06874	0.2634	8.06874	0.14685	8.06874	0.2039
8.09942	1.35188	8.09942	0.43898	8.09942	0.13453	8.09942	0.27528	8.09942	0.26794	8.09942	0.15599	8.09942	0.19637
8.1301	1.45031	8.1301	0.4408	8.1301	0.18558	8.1301	0.2835	8.1301	0.27331	8.1301	0.16211	8.1301	0.18988
8.16078	1.53785	8.16078	0.43751	8.16078	0.24159	8.16078	0.2887	8.16078	0.27812	8.16078	0.16503	8.16078	0.18483
8.19146	1.61233	8.19146	0.43	8.19146	0.29968	8.19146	0.29002	8.19146	0.28123	8.19146	0.16485	8.19146	0.18146
8.22214	1.67173	8.22214	0.41938	8.22214	0.35824	8.22214	0.28683	8.22214	0.28183	8.22214	0.16183	8.22214	0.17982
8.25282	1.71421	8.25282	0.40698	8.25282	0.41627	8.25282	0.27875	8.25282	0.27943	8.25282	0.15645	8.25282	0.17979
8.2835	1.73813	8.2835	0.39416	8.2835	0.47307	8.2835	0.26563	8.2835	0.27383	8.2835	0.14938	8.2835	0.18109
8.31418	1.74219	8.31418	0.38227	8.31418	0.52823	8.31418	0.24755	8.31418	0.26511	8.31418	0.14139	8.31418	0.18335
8.34486	1.72557	8.34486	0.37243	8.34486	0.58144	8.34486	0.22478	8.34486	0.25359	8.34486	0.13337	8.34486	0.18611
8.37554	1.68807	8.37554	0.36538	8.37554	0.63249	8.37554	0.19783	8.37554	0.23977	8.37554	0.1262	8.37554	0.18894
8.40621	1.63013	8.40621	0.36136	8.40621	0.68113	8.40621	0.1674	8.40621	0.22432	8.40621	0.12069	8.40621	0.19143
8.43689	1.55292	8.43689	0.36011	8.43689	0.72703	8.43689	0.13454	8.43689	0.20804	8.43689	0.11741	8.43689	0.19323
8.46757	1.45827	8.46757	0.36092	8.46757	0.76973	8.46757	0.10084	8.46757	0.19176	8.46757	0.11659	8.46757	0.19407
8.49825	1.34862	8.49825	0.36283	8.49825	0.8086	8.49825	0.06958	8.49825	0.17632	8.49825	0.11814	8.49825	0.19374
8.52893	1.2268	8.52893	0.36483	8.52893	0.84286	8.52893	0.04975	8.52893	0.16248	8.52893	0.12168	8.52893	0.19214
8.55961	1.09598	8.55961	0.36599	8.55961	0.87166	8.55961	0.05598	8.55961	0.15078	8.55961	0.12672	8.55961	0.18925
8.59029	0.9594	8.59029	0.36559	8.59029	0.89411	8.59029	0.08112	8.59029	0.14149	8.59029	0.1328	8.59029	0.18513
8.62097	0.82024	8.62097	0.36317	8.62097	0.90941	8.62097	0.11096	8.62097	0.13457	8.62097	0.1395	8.62097	0.17994
8.65165	0.68148	8.65165	0.35853	8.65165	0.91691	8.65165	0.14005	8.65165	0.12968	8.65165	0.14647	8.65165	0.17389
8.68233	0.54581	8.68233	0.35169	8.68233	0.91623	8.68233	0.16628	8.68233	0.12633	8.68233	0.15341	8.68233	0.16728
8.71301	0.4156	8.71301	0.34287	8.71301	0.90729	8.71301	0.18857	8.71301	0.12408	8.71301	0.16006	8.71301	0.16044
8.74369	0.2932	8.74369	0.3324	8.74369	0.89043	8.74369	0.20633	8.74369	0.12263	8.74369	0.16614	8.74369	0.15375
8.77437	0.18203	8.77437	0.32068	8.77437	0.86634	8.77437	0.2193	8.77437	0.12191	8.77437	0.1714	8.77437	0.14757
8.80505	0.09457	8.80505	0.30811	8.80505	0.83612	8.80505	0.22752	8.80505	0.12207	8.80505	0.17558	8.80505	0.14224
8.83573	0.08911	8.83573	0.29501	8.83573	0.80121	8.83573	0.23135	8.83573	0.12337	8.83573	0.17852	8.83573	0.13802
8.86641	0.15818	8.86641	0.28158	8.86641	0.76329	8.86641	0.23149	8.86641	0.12609	8.86641	0.18007	8.86641	0.13508
8.89709	0.23616	8.89709	0.26788	8.89709	0.72415	8.89709	0.22892	8.89709	0.1304	8.89709	0.18021	8.89709	0.13347
8.92777	0.31091	8.92777	0.25385	8.92777	0.68552	8.92777	0.22495	8.92777	0.13628	8.92777	0.17904	8.92777	0.13312
8.95845	0.38098	8.95845	0.2393	8.95845	0.64885	8.95845	0.2211	8.95845	0.14347	8.95845	0.17673	8.95845	0.13387
8.98913	0.44673	8.98913	0.22401	8.98913	0.61511	8.98913	0.21891	8.98913	0.15159	8.98913	0.1736	8.98913	0.13553
9.01981	0.50897	9.01981	0.20778	9.01981	0.58459	9.01981	0.21968	9.01981	0.16015	9.01981	0.17001	9.01981	0.13787
9.05049	0.5685	9.05049	0.19046	9.05049	0.55693	9.05049	0.22414	9.05049	0.16868	9.05049	0.16641	9.05049	0.14067
9.08117	0.6259	9.08117	0.17206	9.08117	0.53112	9.08117	0.23231	9.08117	0.17678	9.08117	0.1632	9.08117	0.14376
9.11185	0.68136	9.11185	0.15276	9.11185	0.50581	9.11185	0.2435	9.11185	0.18414	9.11185	0.16073	9.11185	0.14697
9.14253	0.73457	9.14253	0.13294	9.14253	0.47955	9.14253	0.25657	9.14253	0.19057	9.14253	0.15925	9.14253	0.15019
9.17321	0.78474	9.17321	0.11333	9.17321	0.45107	9.17321	0.27027	9.17321	0.196	9.17321	0.15885	9.17321	0.15329
9.20388	0.83064	9.20388	0.09501	9.20388	0.41954	9.20388	0.28339	9.20388	0.20042	9.20388	0.15951	9.20388	0.15619
9.23456	0.87077	9.23456	0.07966	9.23456	0.38471	9.23456	0.29495	9.23456	0.20394	9.23456	0.16112	9.23456	0.15877
9.26524	0.90349	9.26524	0.06948	9.26524	0.34706	9.26524	0.30421	9.26524	0.20667	9.26524	0.16356	9.26524	0.16096
9.29592	0.92722	9.29592	0.06635	9.29592	0.30788	9.29592	0.31071	9.29592	0.20873	9.29592	0.16673	9.29592	0.16266
9.3266	0.94057	9.3266	0.07006	9.3266	0.2695	9.3266	0.31423	9.3266	0.21022	9.3266	0.17059	9.3266	0.1638
9.35728	0.94254	9.35728	0.07816	9.35728	0.23543	9.35728	0.31476	9.35728	0.21117	9.35728	0.1752	9.35728	0.16432
9.38796	0.93257	9.38796	0.0879	9.38796	0.21035	9.38796	0.31247	9.38796	0.21153	9.38796	0.18064	9.38796	0.16418
9.41864	0.91061	9.41864	0.09736	9.41864	0.19886	9.41864	0.30764	9.41864	0.2112	9.41864	0.187	9.41864	0.16334
9.44932	0.87718	9.44932	0.10539	9.44932	0.20273	9.44932	0.30061	9.44932	0.21002	9.44932	0.19431	9.44932	0.1618
9.48	0.83327	9.48	0.11142	9.48	0.21909	9.48	0.29175	9.48	0.20777	9.48	0.20251	9.48	0.15957
9.51068	0.78037	9.51068	0.11519	9.51068	0.24247	9.51068	0.28138	9.51068	0.20427	9.51068	0.21143	9.51068	0.15668
9.54136	0.7203	9.54136	0.11671	9.54136	0.26766	9.54136	0.26979	9.54136	0.19933	9.54136	0.22077	9.54136	0.15316
9.57204	0.65516	9.57204	0.11616	9.57204	0.29091	9.57204	0.25715	9.57204	0.19284	9.57204	0.23012	9.57204	0.14905
9.60272	0.58719	9.60272	0.11386	9.60272	0.30974	9.60272	0.24357	9.60272	0.18473	9.60272	0.23903	9.60272	0.14438
9.6334	0.51865	9.6334	0.11023	9.6334	0.32265	9.6334	0.22913	9.6334	0.17506	9.6334	0.24705	9.6334	0.13919
9.66408	0.45169	9.66408	0.1058	9.66408	0.32888	9.66408	0.21383	9.66408	0.16395	9.66408	0.25371	9.66408	0.1335
9.69476	0.38825	9.69476	0.1012	9.69476	0.32822	9.69476	0.19773	9.69476	0.15161	9.69476	0.25864	9.69476	0.12734
9.72544	0.32993	9.72544	0.09719	9.72544	0.3209	9.72544	0.18093	9.72544	0.13836	9.72544	0.26154	9.72544	0.12074
9.75612	0.27794	9.75612	0.09459	9.75612	0.30752	9.75612	0.16364	9.75612	0.12457	9.75612	0.26219	9.75612	0.11375
9.7868	0.23299	9.7868	0.09429	9.7868	0.28902	9.7868	0.14619	9.7868	0.11066	9.7868	0.26053	9.7868	0.10646
9.81748	0.19532	9.81748	0.09706	9.81748	0.26665	9.81748	0.12909	9.81748	0.09711	9.81748	0.25657	9.81748	0.099
9.84816	0.16484	9.84816	0.10335	9.84816	0.24195	9.84816	0.11303	9.84816	0.08437	9.84816	0.25047	9.84816	0.09161
9.87884	0.14145	9.87884	0.11321	9.87884	0.21676	9.87884	0.09889	9.87884	0.07289	9.87884	0.24249	9.87884	0.08463
9.90952	0.12563	9.90952	0.1263	9.90952	0.19329	9.90952	0.08772	9.90952	0.06299	9.90952	0.23297	9.90952	0.07851
9.9402	0.11869	9.9402	0.14207	9.9402	0.17403	9.9402	0.08043	9.9402	0.05484	9.9402	0.22237	9.9402	0.07386
9.97088	0.1222	9.97088	0.15988	9.97088	0.16138	9.97088	0.07742	9.97088	0.04834	9.97088	0.21118	9.97088	0.07131

## Sheet: Figure 3b
Figure 3b. 57Fe Mössbauer spectrum of Fe-P900-PCC
Velocity (mm s-1)	Experiment	Fitting curve
-9.88326	312526	312248
-9.84385	312673	312248
-9.80444	313081	312248
-9.76503	312824	312248
-9.72562	311685	312248
-9.68621	313108	312248
-9.6468	312280	312248
-9.60739	312582	312248
-9.56798	312396	312248
-9.52857	312222	312248
-9.48916	312405	312248
-9.44975	311511	312248
-9.41034	312372	312248
-9.37093	311522	312248
-9.33152	312027	312247
-9.29211	311984	312247
-9.2527	312753	312247
-9.21329	312764	312247
-9.17388	313075	312247
-9.13447	312611	312247
-9.09506	312891	312247
-9.05565	312944	312247
-9.01624	312819	312247
-8.97683	312526	312247
-8.93742	312427	312247
-8.89801	311895	312247
-8.8586	312124	312246
-8.81918	312737	312246
-8.77977	312737	312246
-8.74036	313414	312246
-8.70095	312603	312246
-8.66154	312394	312246
-8.62213	312145	312246
-8.58272	313023	312246
-8.54331	312607	312246
-8.5039	311387	312246
-8.46449	311478	312245
-8.42508	312855	312245
-8.38567	312733	312245
-8.34626	312797	312245
-8.30685	312072	312245
-8.26744	312271	312245
-8.22803	311469	312245
-8.18862	312075	312245
-8.14921	312305	312245
-8.1098	312371	312245
-8.07039	311540	312244
-8.03098	312078	312244
-7.99157	312445	312244
-7.95216	313003	312244
-7.91275	312103	312244
-7.87334	311699	312244
-7.83393	312666	312244
-7.79452	312312	312244
-7.75511	312652	312243
-7.7157	312319	312243
-7.67629	312098	312243
-7.63688	312337	312243
-7.59747	312248	312243
-7.55806	310980	312243
-7.51865	312823	312243
-7.47924	312918	312242
-7.43983	312009	312242
-7.40042	313089	312242
-7.36101	311685	312242
-7.3216	312190	312242
-7.28219	311796	312242
-7.24278	312747	312241
-7.20337	313053	312241
-7.16396	311718	312241
-7.12455	312278	312241
-7.08514	310905	312241
-7.04573	312152	312241
-7.00632	313021	312240
-6.96691	311959	312240
-6.9275	311893	312240
-6.88809	313329	312240
-6.84868	313051	312240
-6.80927	312931	312240
-6.76986	312260	312239
-6.73045	312367	312239
-6.69104	311355	312239
-6.65163	312689	312239
-6.61222	312788	312238
-6.57281	313330	312238
-6.5334	311824	312238
-6.49399	312515	312238
-6.45458	312201	312238
-6.41517	312855	312237
-6.37576	312005	312237
-6.33635	313015	312237
-6.29694	311359	312237
-6.25753	312216	312236
-6.21812	312441	312236
-6.17871	312925	312236
-6.1393	311511	312236
-6.09989	312292	312235
-6.06048	311563	312235
-6.02107	312371	312235
-5.98166	312569	312235
-5.94225	313077	312234
-5.90284	311144	312234
-5.86343	312371	312234
-5.82402	312389	312233
-5.78461	312348	312233
-5.7452	312218	312233
-5.70579	311980	312232
-5.66638	312582	312232
-5.62697	312889	312232
-5.58756	312753	312231
-5.54815	311899	312231
-5.50874	312440	312231
-5.46933	312836	312230
-5.42992	312391	312230
-5.39051	312047	312230
-5.3511	312340	312229
-5.31169	311794	312229
-5.27228	311416	312228
-5.23286	312139	312228
-5.19345	311830	312228
-5.15404	311562	312227
-5.11463	312545	312227
-5.07522	311729	312226
-5.03581	312000	312226
-4.9964	312389	312225
-4.95699	312367	312225
-4.91758	312052	312224
-4.87817	312352	312224
-4.83876	312271	312223
-4.79935	312181	312223
-4.75994	311614	312222
-4.72053	312510	312222
-4.68112	312560	312221
-4.64171	312583	312221
-4.6023	312201	312220
-4.56289	311674	312219
-4.52348	312620	312219
-4.48407	312464	312218
-4.44466	312378	312218
-4.40525	312215	312217
-4.36584	312121	312216
-4.32643	312590	312216
-4.28702	311506	312215
-4.24761	312215	312214
-4.2082	312483	312213
-4.16879	313722	312213
-4.12938	312421	312212
-4.08997	312200	312211
-4.05056	312456	312210
-4.01115	311182	312209
-3.97174	312194	312208
-3.93233	311806	312207
-3.89292	312726	312206
-3.85351	312224	312205
-3.8141	312519	312204
-3.77469	311752	312203
-3.73528	312537	312202
-3.69587	311775	312201
-3.65646	311639	312200
-3.61705	312811	312199
-3.57764	312961	312198
-3.53823	312327	312196
-3.49882	312384	312195
-3.45941	312583	312194
-3.42	310913	312192
-3.38059	312632	312191
-3.34118	312218	312190
-3.30177	312204	312188
-3.26236	312466	312187
-3.22295	311804	312185
-3.18354	312075	312183
-3.14413	312591	312182
-3.10472	313179	312180
-3.06531	312491	312178
-3.0259	313408	312176
-2.98649	311653	312174
-2.94708	313183	312172
-2.90767	312074	312170
-2.86826	311938	312167
-2.82885	311511	312165
-2.78944	312425	312163
-2.75003	312647	312160
-2.71062	311432	312158
-2.67121	312742	312155
-2.6318	312051	312152
-2.59239	311916	312149
-2.55298	312798	312146
-2.51357	312502	312143
-2.47416	311219	312139
-2.43475	311799	312136
-2.39534	312929	312132
-2.35593	312970	312128
-2.31652	311730	312124
-2.27711	311704	312120
-2.2377	312129	312116
-2.19829	311808	312111
-2.15888	312723	312106
-2.11947	312392	312101
-2.08006	312504	312095
-2.04065	311453	312090
-2.00124	312270	312084
-1.96183	312308	312077
-1.92242	311440	312070
-1.88301	311991	312063
-1.8436	311421	312056
-1.80419	312914	312048
-1.76478	312157	312039
-1.72537	312020	312030
-1.68595	312520	312020
-1.64654	311539	312010
-1.60713	313104	311999
-1.56772	311905	311987
-1.52831	311606	311974
-1.4889	312001	311961
-1.44949	311726	311946
-1.41008	312299	311931
-1.37067	311793	311914
-1.33126	311862	311895
-1.29185	311362	311875
-1.25244	311508	311854
-1.21303	310881	311830
-1.17362	310775	311804
-1.13421	311481	311776
-1.0948	311548	311745
-1.05539	311297	311711
-1.01598	310790	311673
-0.97657	311440	311631
-0.93716	310403	311583
-0.89775	311142	311531
-0.85834	311241	311472
-0.81893	310769	311404
-0.77952	311026	311328
-0.74011	309739	311241
-0.7007	310881	311140
-0.66129	309509	311023
-0.62188	310960	310887
-0.58247	310238	310726
-0.54306	309743	310534
-0.50365	310109	310304
-0.46424	310887	310024
-0.42483	309448	309680
-0.38542	308867	309253
-0.34601	309210	308715
-0.3066	308105	308032
-0.26719	307672	307156
-0.22778	305947	306032
-0.18837	304811	304608
-0.14896	303522	302873
-0.10955	301646	300939
-0.07014	299426	299148
-0.03073	298042	298064
0.00868	297503	298133
0.04809	299191	299267
0.0875	301706	300929
0.12691	303131	302589
0.16632	304599	303966
0.20573	305741	304982
0.24514	305591	305649
0.28455	305818	306001
0.32396	305718	306062
0.36337	305706	305837
0.40278	305666	305310
0.44219	304861	304448
0.4816	303590	303224
0.52101	302050	301666
0.56042	300168	299954
0.59983	296993	298517
0.63924	297201	297943
0.67865	297939	298560
0.71806	300669	300120
0.75747	302405	302051
0.79688	304888	303897
0.83629	305937	305458
0.8757	307114	306706
0.91511	306912	307681
0.95452	308058	308442
0.99393	308104	309037
1.03334	308209	309508
1.07275	308837	309885
1.11216	310427	310190
1.15157	309939	310440
1.19098	310942	310647
1.23039	309846	310821
1.2698	310427	310967
1.30921	310820	311092
1.34862	310038	311199
1.38803	310462	311292
1.42744	309293	311373
1.46685	311091	311444
1.50626	310294	311506
1.54567	310698	311562
1.58508	310874	311611
1.62449	310892	311655
1.6639	311700	311695
1.70331	310735	311731
1.74272	311964	311763
1.78213	311675	311792
1.82154	313329	311819
1.86096	312002	311844
1.90037	311099	311866
1.93978	311745	311887
1.97919	311181	311906
2.0186	310831	311923
2.05801	312635	311940
2.09742	311351	311955
2.13683	311480	311969
2.17624	311743	311982
2.21565	311069	311994
2.25506	311801	312005
2.29447	310749	312016
2.33388	311316	312026
2.37329	311392	312035
2.4127	311815	312044
2.45211	312066	312052
2.49152	311508	312060
2.53093	312456	312067
2.57034	310743	312074
2.60975	312165	312081
2.64916	311952	312087
2.68857	311183	312093
2.72798	311656	312098
2.76739	312736	312104
2.8068	311578	312109
2.84621	311444	312114
2.88562	312321	312118
2.92503	311320	312122
2.96444	311843	312127
3.00385	312228	312130
3.04326	312068	312134
3.08267	312173	312138
3.12208	312439	312141
3.16149	312488	312145
3.2009	312411	312148
3.24031	312277	312151
3.27972	311991	312154
3.31913	312348	312156
3.35854	312089	312159
3.39795	312509	312162
3.43736	312812	312164
3.47677	311339	312166
3.51618	311382	312169
3.55559	311984	312171
3.595	311592	312173
3.63441	312970	312175
3.67382	312746	312177
3.71323	311676	312179
3.75264	313110	312181
3.79205	312299	312182
3.83146	312127	312184
3.87087	312897	312186
3.91028	311919	312187
3.94969	312449	312189
3.9891	313204	312190
4.02851	312097	312192
4.06792	311273	312193
4.10733	311628	312195
4.14674	312665	312196
4.18615	311439	312197
4.22556	312539	312198
4.26497	312521	312200
4.30438	313235	312201
4.34379	311869	312202
4.3832	312748	312203
4.42261	312562	312204
4.46202	312170	312205
4.50143	310847	312206
4.54084	312560	312207
4.58025	312433	312208
4.61966	312755	312209
4.65907	311923	312210
4.69848	312287	312211
4.73789	312944	312211
4.7773	311833	312212
4.81671	312687	312213
4.85612	312206	312214
4.89553	312618	312214
4.93494	311926	312215
4.97435	311944	312216
5.01376	312630	312217
5.05317	312408	312217
5.09258	312057	312218
5.13199	312468	312219
5.1714	312775	312219
5.21081	312280	312220
5.25022	313110	312220
5.28963	311835	312221
5.32904	313110	312222
5.36845	311948	312222
5.40786	311813	312223
5.44728	311706	312223
5.48669	312927	312224
5.5261	311722	312224
5.56551	312319	312225
5.60492	311616	312225
5.64433	312110	312226
5.68374	312923	312226
5.72315	311995	312227
5.76256	312207	312227
5.80197	311280	312227
5.84138	312292	312228
5.88079	311990	312228
5.9202	313191	312229
5.95961	311154	312229
5.99902	312311	312229
6.03843	312807	312230
6.07784	312031	312230
6.11725	312016	312231
6.15666	312129	312231
6.19607	313188	312231
6.23548	312712	312232
6.27489	311533	312232
6.3143	312795	312232
6.35371	312250	312233
6.39312	311581	312233
6.43253	312596	312233
6.47194	312614	312234
6.51135	312787	312234
6.55076	312554	312234
6.59017	312451	312234
6.62958	312580	312235
6.66899	311691	312235
6.7084	311594	312235
6.74781	311981	312236
6.78722	311537	312236
6.82663	312529	312236
6.86604	312751	312236
6.90545	311718	312237
6.94486	312994	312237
6.98427	311841	312237
7.02368	312377	312237
7.06309	311383	312238
7.1025	311276	312238
7.14191	312274	312238
7.18132	311557	312238
7.22073	312068	312238
7.26014	312729	312239
7.29955	312924	312239
7.33896	312367	312239
7.37837	312859	312239
7.41778	312100	312239
7.45719	312298	312240
7.4966	312171	312240
7.53601	313053	312240
7.57542	311433	312240
7.61483	312340	312240
7.65424	313745	312241
7.69365	312248	312241
7.73306	313073	312241
7.77247	312992	312241
7.81188	311143	312241
7.85129	313083	312241
7.8907	312655	312242
7.93011	311753	312242
7.96952	312135	312242
8.00893	311990	312242
8.04834	311786	312242
8.08775	311984	312242
8.12716	311277	312242
8.16657	313282	312243
8.20598	312306	312243
8.24539	313008	312243
8.2848	312195	312243
8.32421	313128	312243
8.36362	312654	312243
8.40303	313170	312243
8.44244	312029	312244
8.48185	312680	312244
8.52126	311721	312244
8.56067	312249	312244
8.60008	312282	312244
8.63949	312415	312244
8.6789	311098	312244
8.71831	312625	312244
8.75772	312232	312245
8.79713	312523	312245
8.83654	313177	312245
8.87595	312857	312245
8.91536	312675	312245
8.95477	311830	312245
8.99419	311662	312245
9.0336	312448	312245
9.07301	313319	312245
9.11242	311808	312246
9.15183	311630	312246
9.19124	312740	312246
9.23065	312310	312246
9.27006	312634	312246
9.30947	313124	312246
9.34888	311883	312246
9.38829	311457	312246
9.4277	313272	312246
9.46711	313055	312246
9.50652	312491	312247
9.54593	312277	312247
9.58534	312338	312247
9.62475	312308	312247
9.66416	312076	312247
9.70357	311957	312247
9.74298	311970	312247
9.78239	312792	312247
9.8218	312565	312247
9.86121	312573	312247
9.90062	312404	312247
9.94003	311895	312247
9.97944	311584	312248
10.0189	312039	312248
10.0583	313123	312248
10.0977	313104	312248
10.1371	311968	312248
10.1765	312064	312248

## Sheet: Figure 3c
Figure 3c. k-space
	Fe-O	Fe-P	Fe-C	Total	Fitting
k (Å-1)	χ(k)*k3	χ(k)*k3	χ(k)*k3	χ(k)*k3	χ(k)*k3
0	0	0	0	-0.00101	0
0.05	-3.48436e-06	-1.12282e-05	-9.34097e-06	-0.000391467	9.1899e-06
0.1	-2.69415e-05	-8.99441e-05	-7.38583e-05	0.000229083	7.4121e-05
0.15	-8.77739e-05	-0.000303956	-0.000246307	0.000849634	0.000253437
0.2	-0.000200573	-0.000721414	-0.00057674	0.00147	0.00061113
0.25	-0.000346264	-0.00141	-0.00108	0.00235	0.00122
0.3	-0.000521191	-0.00243	-0.00179	0.00359	0.00215
0.35	-0.000706321	-0.00387	-0.00271	0.00527	0.00351
0.4	-0.00087428	-0.00578	-0.00385	0.00749	0.0054
0.45	-0.000822192	-0.00823	-0.00501	0.01035	0.00792
0.5	-0.000555138	-0.01129	-0.00621	0.01392	0.01116
0.55	1.62174e-05	-0.01504	-0.00738	0.01829	0.01524
0.6	0.000993741	-0.01955	-0.00842	0.02355	0.02024
0.65	0.00293	-0.02484	-0.00861	0.02975	0.02627
0.7	0.00571	-0.03102	-0.00813	0.03693	0.03335
0.75	0.00951	-0.03814	-0.00676	0.04509	0.04153
0.8	0.01451	-0.04627	-0.00428	0.05423	0.05083
0.85	0.02169	-0.05549	0.000757674	0.06434	0.06124
0.9	0.03069	-0.06583	0.00775	0.07536	0.07251
0.95	0.04174	-0.07733	0.01695	0.0872	0.0846
1	0.05507	-0.09004	0.02861	0.09981	0.09751
1.05	0.07195	-0.10437	0.04457	0.11317	0.11119
1.1	0.09168	-0.11999	0.0635	0.12726	0.12548
1.15	0.11446	-0.13692	0.08541	0.14218	0.13992
1.2	0.14043	-0.15516	0.11021	0.1581	0.15504
1.25	0.17072	-0.17593	0.13894	0.1753	0.17101
1.3	0.20434	-0.19801	0.16957	0.19413	0.18807
1.35	0.24129	-0.22131	0.2014	0.21529	0.20677
1.4	0.28148	-0.24573	0.23361	0.23966	0.22794
1.45	0.32506	-0.27321	0.26451	0.26808	0.2523
1.5	0.37107	-0.30127	0.29235	0.30143	0.28066
1.55	0.41911	-0.3296	0.31566	0.34095	0.31589
1.6	0.46869	-0.35784	0.33295	0.38805	0.35929
1.65	0.51832	-0.38691	0.33884	0.44357	0.41079
1.7	0.56739	-0.41373	0.33395	0.50806	0.47112
1.75	0.61506	-0.4375	0.31702	0.582	0.54376
1.8	0.66039	-0.45734	0.28708	0.66542	0.63073
1.85	0.69948	-0.46862	0.23656	0.75707	0.72757
1.9	0.73294	-0.47072	0.17113	0.85505	0.83277
1.95	0.75961	-0.46214	0.09168	0.95663	0.94606
2	0.77834	-0.4414	-0.000217584	1.05747	1.06669
2.05	0.78234	-0.394	-0.11023	1.15196	1.18416
2.1	0.7747	-0.32654	-0.2267	1.23409	1.2926
2.15	0.75443	-0.23751	-0.34525	1.29715	1.38534
2.2	0.72069	-0.12573	-0.46106	1.3317	1.45133
2.25	0.66464	0.03249	-0.57256	1.32932	1.48111
2.3	0.59269	0.21909	-0.66757	1.28266	1.46677
2.35	0.50478	0.43339	-0.74044	1.18524	1.40029
2.4	0.40111	0.67389	-0.78622	1.02766	1.25701
2.45	0.27232	0.96109	-0.79671	0.80672	1.0453
2.5	0.12856	1.26868	-0.76894	0.52201	0.7642
2.55	-0.02868	1.59104	-0.70199	0.17607	0.4158
2.6	-0.19749	1.92147	-0.59695	-0.22933	-0.03284
2.65	-0.38788	2.2616	-0.44373	-0.67903	-0.53719
2.7	-0.58395	2.58519	-0.25877	-1.15484	-1.08121
2.75	-0.78219	2.88118	-0.05101	-1.63586	-1.64669
2.8	-0.97885	3.13821	0.16886	-2.11063	-2.24836
2.85	-1.16724	3.27064	0.43384	-2.5565	-2.79028
2.9	-1.33827	3.33004	0.66489	-2.95082	-3.23697
2.95	-1.48768	3.31025	0.84201	-3.26938	-3.565
3	-1.61161	3.20687	0.94985	-3.50669	-3.8571
3.05	-1.7505	3.1406	0.99674	-3.65084	-4.04573
3.1	-1.85147	2.94519	0.98959	-3.69743	-4.08607
3.15	-1.90106	2.61336	0.92283	-3.64731	-3.94823
3.2	-1.88199	2.14722	0.7952	-3.50631	-3.78248
3.25	-1.88126	1.67159	0.67103	-3.27226	-3.54574
3.3	-1.84043	1.11703	0.51307	-2.95206	-3.20954
3.35	-1.75842	0.49788	0.33101	-2.55938	-2.78589
3.4	-1.6355	-0.16683	0.13663	-2.11148	-2.29597
3.45	-1.48272	-0.86606	-0.06405	-1.61141	-1.75073
3.5	-1.29563	-1.58187	-0.25971	-1.06926	-1.16391
3.55	-1.07737	-2.2962	-0.43959	-0.49972	-0.55192
3.6	-0.83199	-2.99006	-0.59388	0.08311	0.08288
3.65	-0.5554	-3.65323	-0.72454	0.66616	0.71811
3.7	-0.26041	-4.26305	-0.81604	1.23642	1.33361
3.75	0.04701	-4.80304	-0.86358	1.78168	1.91633
3.8	0.36045	-5.25786	-0.86489	2.2911	2.45956
3.85	0.6718	-5.6198	-0.82393	2.75291	2.95148
3.9	0.97646	-5.87095	-0.7398	3.15732	3.38164
3.95	1.26798	-6.00164	-0.61732	3.49661	3.74345
4	1.54004	-6.00472	-0.46344	3.76437	4.0328
4.05	1.79502	-5.85929	-0.28493	3.95467	4.23917
4.1	2.01507	-5.5766	-0.0922	4.06311	4.35783
4.15	2.19474	-5.15938	0.1039	4.08675	4.38725
4.2	2.32947	-4.61367	0.29242	4.02337	4.32612
4.25	2.41731	-3.93241	0.46656	3.87211	4.1723
4.3	2.45328	-3.13929	0.6136	3.63456	3.9274
4.35	2.436	-2.25063	0.72534	3.31395	3.59442
4.4	2.36532	-1.28555	0.79568	2.9146	3.17303
4.45	2.23964	-0.2651	0.82548	2.44252	2.67142
4.5	2.06259	0.78302	0.80796	1.90602	2.10127
4.55	1.83802	1.8339	0.74434	1.31518	1.47236
4.6	1.57095	2.86212	0.63858	0.68162	0.79307
4.65	1.26489	3.84976	0.49723	0.01908	0.07739
4.7	0.92871	4.76322	0.32748	-0.65709	-0.65621
4.75	0.57044	5.57871	0.13964	-1.33054	-1.3901
4.8	0.19873	6.2745	-0.05493	-1.98411	-2.10767
4.85	-0.17583	6.84657	-0.2472	-2.59963	-2.78984
4.9	-0.54712	7.26173	-0.42489	-3.15862	-3.41405
4.95	-0.90625	7.50685	-0.57724	-3.64348	-3.95983
5	-1.24457	7.57303	-0.69505	-4.03818	-4.40977
5.05	-1.55867	7.45305	-0.77473	-4.32822	-4.74657
5.1	-1.8368	7.14952	-0.80802	-4.50107	-4.9536
5.15	-2.07217	6.66768	-0.79281	-4.5478	-5.01987
5.2	-2.25911	6.01749	-0.73006	-4.46372	-4.94247
5.25	-2.39806	5.2101	-0.62526	-4.24829	-4.71796
5.3	-2.4807	4.2612	-0.48131	-3.90524	-4.3455
5.35	-2.50509	3.19343	-0.30701	-3.44336	-3.83459
5.4	-2.47083	2.03288	-0.11319	-2.87594	-3.20315
5.45	-2.3849	0.80289	0.08923	-2.21986	-2.47088
5.5	-2.24498	-0.46319	0.28777	-1.49598	-1.65919
5.55	-2.05464	-1.73284	0.46984	-0.72862	-0.7966
5.6	-1.81873	-2.97305	0.62384	0.05637	0.08688
5.65	-1.54744	-4.16156	0.74407	0.83264	0.9622
5.7	-1.24205	-5.26006	0.81863	1.57341	1.79701
5.75	-0.91002	-6.23875	0.84218	2.25296	2.56078
5.8	-0.55946	-7.07066	0.81263	2.84866	3.23025
5.85	-0.2008	-7.75347	0.73165	3.34147	3.78329
5.9	0.16068	-8.24293	0.60151	3.71577	4.1961
5.95	0.51638	-8.5234	0.43012	3.96114	4.45674
6	0.85785	-8.58483	0.22831	4.07277	4.56469
6.05	1.18304	-8.43031	0.00476	4.05106	4.52217
6.1	1.4815	-8.04865	-0.22345	3.90177	4.33086
6.15	1.74622	-7.44741	-0.4407	3.63626	4.00536
6.2	1.97101	-6.64039	-0.63183	3.27014	3.56546
6.25	2.15066	-5.64728	-0.78322	2.82173	3.03487
6.3	2.28108	-4.4932	-0.88379	2.31124	2.43963
6.35	2.35943	-3.20806	-0.92582	1.7605	1.80655
6.4	2.38414	-1.82567	-0.9055	1.19128	1.16168
6.45	2.35497	-0.38288	-0.82333	0.62403	0.52897
6.5	2.27303	1.08144	-0.68406	0.07693	-0.07219
6.55	2.15355	2.56692	-0.49124	-0.43479	-0.62587
6.6	1.98481	3.99443	-0.2599	-0.89927	-1.11762
6.65	1.77074	5.32266	-0.00624	-1.3081	-1.53975
6.7	1.51635	6.51283	0.25163	-1.65618	-1.88901
6.75	1.22764	7.5299	0.49506	-1.9412	-2.16591
6.8	0.91147	8.34362	0.70618	-2.16352	-2.37378
6.85	0.57532	8.9295	0.86925	-2.32578	-2.51774
6.9	0.2272	9.26953	0.97184	-2.43106	-2.60372
6.95	-0.12464	9.35277	1.0058	-2.48279	-2.63744
7	-0.47188	9.17574	0.96791	-2.48423	-2.62676
7.05	-0.81682	8.73356	0.85582	-2.43809	-2.57792
7.1	-1.14347	8.03793	0.67843	-2.34647	-2.48727
7.15	-1.44385	7.10871	0.44871	-2.2109	-2.35462
7.2	-1.71063	5.97284	0.18377	-2.03268	-2.17882
7.25	-1.93729	4.66356	-0.0965	-1.81291	-1.95853
7.3	-2.1183	3.21939	-0.37092	-1.55282	-1.69313
7.35	-2.24928	1.68295	-0.61863	-1.25501	-1.38362
7.4	-2.32709	0.09961	-0.82076	-0.92429	-1.03342
7.45	-2.34992	-1.48383	-0.96183	-0.56753	-0.64885
7.5	-2.31731	-3.02067	-1.03101	-0.19379	-0.23712
7.55	-2.23213	-4.48405	-1.02077	0.18589	0.19297
7.6	-2.0914	-5.80993	-0.93182	0.55892	0.62189
7.65	-1.8987	-6.95874	-0.7713	0.91183	1.032
7.7	-1.65895	-7.8965	-0.55198	1.2311	1.40513
7.75	-1.37829	-8.59594	-0.29123	1.50385	1.72401
7.8	-1.06394	-9.03731	-0.00957	1.71876	1.97368
7.85	-0.72395	-9.20896	0.27091	1.86764	2.14278
7.9	-0.36706	-9.1077	0.52837	1.94535	2.22458
7.95	-0.00241	-8.73879	0.74294	1.95069	2.21763
8	0.3607	-8.11581	0.8983	1.88651	2.12716
8.05	0.72173	-7.26745	0.98349	1.7595	1.96177
8.1	1.06249	-6.2075	0.99154	1.57968	1.7314
8.15	1.37402	-4.96998	0.92266	1.3596	1.45319
8.2	1.64817	-3.59427	0.7832	1.1133	1.14636
8.25	1.87785	-2.12376	0.58504	0.8551	0.8306
8.3	2.05723	-0.60446	0.34456	0.5984	0.52444
8.35	2.18189	0.91652	0.08129	0.35493	0.24382
8.4	2.2489	2.39246	-0.18373	0.13465	0.000920953
8.45	2.25696	3.77856	-0.42966	-0.05555	-0.19663
8.5	2.20636	5.03336	-0.63757	-0.21208	-0.34854
8.55	2.09736	6.14711	-0.79456	-0.33466	-0.45979
8.6	1.93322	7.06613	-0.88774	-0.42594	-0.52935
8.65	1.71902	7.7636	-0.91078	-0.49087	-0.5654
8.7	1.46121	8.2199	-0.86303	-0.53596	-0.57821
8.75	1.1674	8.42319	-0.74948	-0.56803	-0.5788
8.8	0.84612	8.3697	-0.58022	-0.59324	-0.57764
8.85	0.5066	8.0638	-0.36962	-0.61732	-0.58348
8.9	0.15844	7.51781	-0.13503	-0.64455	-0.60239
8.95	-0.18862	6.75146	0.10463	-0.67717	-0.63718
9	-0.52503	5.79122	0.33046	-0.71518	-0.68667
9.05	-0.84608	4.67362	0.52875	-0.75639	-0.74607
9.1	-1.13915	3.41955	0.68342	-0.79673	-0.81048
9.15	-1.39643	2.06943	0.78295	-0.83077	-0.87182
9.2	-1.61123	0.66643	0.82036	-0.85241	-0.9209
9.25	-1.7782	-0.7449	0.79367	-0.85563	-0.94852
9.3	-1.89347	-2.12014	0.706	-0.83537	-0.94653
9.35	-1.9547	-3.4164	0.56527	-0.78775	-0.9088
9.4	-1.96118	-4.5937	0.38344	-0.71046	-0.83191
9.45	-1.91379	-5.6163	0.17553	-0.60338	-0.71567
9.5	-1.81496	-6.45373	-0.04168	-0.46872	-0.56371
9.55	-1.67295	-7.11086	-0.25503	-0.31089	-0.38186
9.6	-1.48677	-7.53824	-0.44658	-0.13621	-0.17622
9.65	-1.26245	-7.72371	-0.6012	0.04754	0.04277
9.7	-1.00702	-7.66304	-0.7069	0.23183	0.26346
9.75	-0.72831	-7.36008	-0.75568	0.40804	0.47398
9.8	-0.43471	-6.82654	-0.7442	0.56836	0.66325
9.85	-0.13489	-6.08153	-0.67398	0.7063	0.82188
9.9	0.16248	-5.15091	-0.55125	0.81615	0.9429
9.95	0.44894	-4.06635	-0.38637	0.89411	1.02218
10	0.71652	-2.86424	-0.19299	0.93852	1.06103
10.05	0.96605	-1.57766	0.01859	0.94984	1.06531
10.1	1.18592	-0.25016	0.22884	0.9304	1.03138
10.15	1.37015	1.07474	0.42012	0.88404	0.96508
10.2	1.51388	2.35394	0.57642	0.81561	0.87371
10.25	1.61347	3.5462	0.68463	0.73013	0.76512
10.3	1.66659	4.61351	0.73569	0.63213	0.64692
10.35	1.67228	5.52231	0.72535	0.52641	0.52564
10.4	1.631	6.24459	0.65455	0.41692	0.40626
10.45	1.54453	6.75875	0.52926	0.3065	0.29178
10.5	1.41595	7.05028	0.36007	0.19676	0.18325
10.55	1.24953	7.11216	0.1612	0.0883	0.07992
10.6	1.05057	6.94502	-0.05063	-0.01915	-0.02029
10.65	0.82523	6.55702	-0.25768	-0.12627	-0.12015
10.7	0.58038	5.96353	-0.44264	-0.23376	-0.22245
10.75	0.32331	5.18648	-0.59012	-0.34189	-0.32927
10.8	0.06157	4.2536	-0.68792	-0.45041	-0.4414
10.85	-0.19728	3.19739	-0.72804	-0.5586	-0.55783
10.9	-0.44588	2.05395	-0.70739	-0.66354	-0.67564
10.95	-0.67731	0.86179	-0.62795	-0.76106	-0.78994
11	-0.88528	-0.33955	-0.49665	-0.84596	-0.89672
11.05	-1.07535	-1.51997	-0.32142	-0.91242	-0.99396
11.1	-1.23368	-2.63687	-0.11883	-0.95449	-1.06463
11.15	-1.35581	-3.65441	0.09344	-0.96675	-1.10016
11.2	-1.43835	-4.54045	0.2969	-0.94484	-1.09339
11.25	-1.47911	-5.26765	0.47392	-0.88578	-1.03947
11.3	-1.47711	-5.81429	0.6092	-0.78801	-0.9365
11.35	-1.43263	-6.16492	0.69117	-0.6533	-0.78596
11.4	-1.34721	-6.31082	0.71294	-0.48588	-0.59279
11.45	-1.22355	-6.2502	0.67289	-0.29233	-0.36518
11.5	-1.0655	-5.98814	0.57482	-0.08112	-0.11404
11.55	-0.87783	-5.53633	0.42754	0.13788	0.14781
11.6	-0.6662	-4.91262	0.24411	0.35411	0.40658
11.65	-0.4369	-4.14025	0.04066	0.55708	0.64863
11.7	-0.19672	-3.24705	-0.16503	0.73706	0.86141
11.75	0.04731	-2.26441	-0.35509	0.88581	1.03447
11.8	0.28808	-1.22615	-0.51315	0.99704	1.16012
11.85	0.51864	-0.16735	-0.62572	1.06677	1.23389
11.9	0.73238	0.87684	-0.68336	1.09346	1.2547
11.95	0.92325	1.87241	-0.68149	1.07794	1.22469
12	1.08593	2.7876	-0.62074	1.02321	1.14885
12.05	1.21786	3.62269	-0.50646	0.93402	1.0342
12.1	1.31269	4.32563	-0.35054	0.81637	0.88882
12.15	1.36794	4.87435	-0.16689	0.67699	0.72175
12.2	1.38231	5.2523	0.02837	0.52278	0.5419
12.25	1.35577	5.44901	0.21838	0.36034	0.35738
12.3	1.28949	5.46031	0.38695	0.19562	0.17506
12.35	1.18585	5.28847	0.51997	0.03374	0.000272511
12.4	1.04831	4.94194	0.60662	0.46161	-0.16323
12.45	0.88132	4.43506	0.64023	0.97065	-0.31312
12.5	0.69015	3.7874	0.61877	1.24902	-0.44823
12.55	0.48075	3.02308	0.54501	1.24479	-0.56813
12.6	0.25957	2.1698	0.42614	1.15343	4.5726
12.65	0.0333	1.2579	0.27313	1.25092	5.12319
12.7	-0.19125	0.31921	0.09967	1.31255	2.86272
12.75	-0.40743	-0.61404	-0.07903	1.48119	0.13699
12.8	-0.60892	-1.51035	-0.2476	1.77875	-0.82191
12.85	-0.78991	-2.34002	-0.39182	1.49356	0.71419
12.9	-0.94527	-3.07616	-0.49984	1.00188	0.24156
12.95	-1.07072	-3.69556	-0.56315	0.59454	1.0695
13	-1.16293	-4.17941	-0.57727	0.55421	2.10995
13.05	-1.21746	-4.53079	-0.54393	0.7038	2.00581
13.1	-1.23445	-4.72131	-0.46551	0.64598	0.69807
13.15	-1.21405	-4.74664	-0.34936	0.36134	-0.80332
13.2	-1.15758	-4.60831	-0.2059	-0.50774	-0.22593
13.25	-1.06744	-4.31353	-0.04766	-1.63105	0.5244
13.3	-0.94701	-3.87488	0.11176	-2.83407	0.19382
13.35	-0.80056	-3.30978	0.25893	-3.75576	-2.32026
13.4	-0.63304	-2.6398	0.38168	-4.23646	-6.75217
13.45	-0.44999	-1.88985	0.47013	-4.64295	-7.99985
13.5	-0.25729	-1.08724	0.51749	-5.21433	-8.82136
13.55	-0.06101	-0.26066	0.52057	-5.84311	-7.59719
13.6	0.13282	0.56081	0.47999	-5.58374	-5.12961
13.65	0.31833	1.34877	0.40004	-4.47661	-3.88433
13.7	0.49009	2.07647	0.28825	-3.38719	-4.61805
13.75	0.64316	2.71974	0.15469	-2.27945	-5.46519
13.8	0.77332	3.25778	0.01108	-1.45774	0.01405
13.85	0.87715	3.67386	-0.1303	-1.15733	3.21204
13.9	0.9521	3.9558	-0.2576	-0.97698	1.80492
13.95	0.9966	4.09635	-0.36043	-0.39569	1.14829
14	1.01004	4.09335	-0.4307	0.69038	-0.20176
14.05	0.99582	3.95795	-0.46682	1.12364	-2.426
14.1	0.95122	3.68886	-0.46136	1.24347	-2.26112
14.15	0.87823	3.29754	-0.41527	1.3633	0.61355
14.2	0.77968	2.79951	-0.33308	1.48314	4.30944
14.25	0.65914	2.21375	-0.22247	1.60297	3.91337

## Sheet: Figure 3d
Figure 3d. R-space
	Fe-O	Fe-P	Fe-C	Total	Fitting
R (Å)	FT(χ(k)*k3	FT(χ(k)*k3	FT(χ(k)*k3	FT(χ(k)*k3	FT(χ(k)*k3
0	0.01671	0.7544	0.01239	0.76793	0.7253
0.03068	0.02078	0.75345	0.01218	0.77199	0.73061
0.06136	0.02893	0.75075	0.01159	0.78231	0.7418
0.09204	0.03677	0.74687	0.01076	0.79527	0.75339
0.12272	0.04234	0.74277	0.00993	0.80787	0.76283
0.1534	0.04462	0.73983	0.0094	0.81806	0.7689
0.18408	0.0431	0.73945	0.00946	0.82456	0.77108
0.21476	0.03769	0.74215	0.01015	0.82663	0.76946
0.24544	0.02891	0.7472	0.01128	0.82399	0.76491
0.27612	0.0188	0.05322	0.01253	0.8168	0.75938
0.3068	0.01616	0.75897	0.01366	0.80575	0.75626
0.33748	0.02828	0.76354	0.01448	0.79227	0.75942
0.36816	0.04573	0.76642	0.01489	0.77892	0.77008
0.39884	0.06391	0.76748	0.0149	0.76991	0.78603
0.42951	0.08088	0.76695	0.01459	0.77004	0.8042
0.46019	0.09531	0.76551	0.01414	0.7804	0.82215
0.49087	0.10616	0.76427	0.01379	0.79725	0.83817
0.52155	0.11274	0.7646	0.01382	0.81619	0.85116
0.55223	0.11482	0.76769	0.01439	0.83415	0.86066
0.58291	0.11283	0.77395	0.01549	0.84917	0.86689
0.61359	0.1081	0.78286	0.01694	0.86004	0.8709
0.64427	0.10323	0.79334	0.01849	0.86622	0.87456
0.67495	0.10204	0.80426	0.01989	0.86785	0.8804
0.70563	0.10836	0.81466	0.02097	0.8659	0.89098
0.73631	0.12354	0.82388	0.02164	0.86235	0.90797
0.76699	0.14579	0.83161	0.02187	0.86032	0.9315
0.79767	0.1719	0.83793	0.02175	0.8637	0.96028
0.82835	0.19877	0.84328	0.02146	0.87582	0.99224
0.85903	0.22385	0.84852	0.02122	0.89795	1.02511
0.88971	0.24518	0.8547	0.0213	0.92903	1.05688
0.92039	0.26148	0.86294	0.02191	0.96687	1.08602
0.95107	0.27222	0.87408	0.02308	1.00921	1.11168
0.98175	0.27783	0.88844	0.02472	1.05432	1.1339
1.01243	0.27992	0.90579	0.02658	1.10112	1.1537
1.04311	0.28148	0.92546	0.02841	1.1492	1.17321
1.07379	0.2868	0.94653	0.02999	1.19875	1.19554
1.10447	0.3006	0.9681	0.03119	1.25044	1.22432
1.13515	0.3265	0.98942	0.03193	1.30527	1.26298
1.16583	0.36555	1.01001	0.03227	1.36431	1.31387
1.1965	0.41612	1.02976	0.03235	1.42841	1.37766
1.22718	0.47494	1.04893	0.0324	1.49795	1.45336
1.25786	0.53817	1.06818	0.0327	1.57272	1.53862
1.28854	0.602	1.08846	0.03349	1.65178	1.63029
1.31922	0.66293	1.11086	0.03492	1.73357	1.72485
1.3499	0.71786	1.13642	0.03695	1.81599	1.81871
1.38058	0.76414	1.16587	0.03941	1.89653	1.90841
1.41126	0.79962	1.19947	0.04204	1.97253	1.99076
1.44194	0.82267	1.23692	0.04459	2.04126	2.06294
1.47262	0.83221	1.27738	0.04683	2.10013	2.12259
1.5033	0.82774	1.31956	0.04863	2.14681	2.16779
1.53398	0.80931	1.36191	0.04998	2.17936	2.19721
1.56466	0.77752	1.40272	0.05096	2.19629	2.21001
1.59534	0.73347	1.44024	0.05177	2.19667	2.20594
1.62602	0.67869	1.47284	0.0527	2.18014	2.18525
1.6567	0.61507	1.49905	0.05405	2.14692	2.14869
1.68738	0.54477	1.51762	0.05606	2.09783	2.09742
1.71806	0.47013	1.5276	0.05885	2.03419	2.03302
1.74874	0.39355	1.52831	0.06236	1.95782	1.95733
1.77942	0.31739	1.51944	0.0664	1.87092	1.87241
1.8101	0.2439	1.50099	0.07068	1.77598	1.78046
1.84078	0.17511	1.47325	0.0749	1.67567	1.68371
1.87146	0.11275	1.43685	0.07881	1.57275	1.58437
1.90214	0.05827	1.39266	0.08225	1.46991	1.48452
1.93282	0.01358	1.34177	0.08516	1.36965	1.38609
1.9635	0.02533	1.28546	0.08761	1.27423	1.29079
1.99418	0.05205	1.22512	0.0898	1.18548	1.20009
2.02485	0.06991	1.16224	0.09201	1.10476	1.11518
2.05553	0.07928	1.09829	0.09456	1.03284	1.03706
2.08621	0.08112	1.03473	0.09773	0.96988	0.96653
2.11689	0.0767	0.97293	0.10169	0.91539	0.90437
2.14757	0.06756	0.91413	0.10648	0.86828	0.85164
2.17825	0.05563	0.85942	0.11195	0.8271	0.81034
2.20893	0.04345	0.80968	0.11783	0.79024	0.78435
2.23961	0.03478	0.76565	0.1238	0.75638	0.77752
2.27029	0.03377	0.72797	0.12951	0.72548	0.78622
2.30097	0.03983	0.7074	0.13468	0.71607	0.80153
2.33165	0.04832	0.7303	0.13915	0.74301	0.81767
2.36233	0.05589	0.7492	0.14286	0.77257	0.83231
2.39301	0.06094	0.76239	0.1459	0.8013	0.8447
2.42369	0.0628	0.77025	0.14851	0.82834	0.85472
2.45437	0.06132	0.77336	0.15099	0.85303	0.86256
2.48505	0.05667	0.77243	0.15372	0.87486	0.86852
2.51573	0.04926	0.76819	0.15702	0.89342	0.87296
2.54641	0.03968	0.76145	0.16111	0.90846	0.87628
2.57709	0.02864	0.753	0.16604	0.91989	0.87883
2.60777	0.01689	0.74368	0.17161	0.92777	0.8809
2.63845	0.00519	0.73434	0.17746	0.93227	0.88271
2.66913	0.00578	0.72601	0.1831	0.9337	0.88435
2.69981	0.01534	0.72007	0.18795	0.93248	0.88578
2.73049	0.02303	0.71796	0.19143	0.92912	0.88683
2.76117	0.02849	0.71944	0.19303	0.92422	0.88726
2.79184	0.03152	0.72244	0.19229	0.9185	0.88675
2.82252	0.03208	0.72531	0.18893	0.91279	0.88497
2.8532	0.03031	0.72726	0.18275	0.90796	0.8816
2.88388	0.02646	0.72803	0.17371	0.90489	0.87637
2.91456	0.02092	0.72759	0.16193	0.90433	0.8691
2.94524	0.01414	0.72604	0.14763	0.90674	0.85967
2.97592	0.00667	0.72359	0.13116	0.91217	0.84807
3.0066	0.00127	0.72055	0.11297	0.92025	0.83439
3.03728	0.00839	0.71732	0.0936	0.93022	0.81882
3.06796	0.01488	0.71448	0.07366	0.94114	0.80163
3.09864	0.02015	0.71279	0.05386	0.95198	0.78317
3.12932	0.02389	0.71285	0.03514	0.96177	0.76387
3.16	0.02592	0.71445	0.01965	0.96963	0.74422
3.19068	0.02616	0.7168	0.01533	0.97483	0.72486
3.22136	0.02467	0.71922	0.02462	0.97682	0.70793
3.25204	0.02161	0.72127	0.03604	0.97522	0.71455
3.28272	0.01726	0.72272	0.04596	0.96982	0.73037
3.3134	0.01207	0.72344	0.05359	0.96055	0.74481
3.34408	0.00688	0.72337	0.05871	0.94752	0.75709
3.37476	0.00501	0.72253	0.06132	0.93095	0.76688
3.40544	0.00901	0.72099	0.06155	0.91117	0.77397
3.43612	0.01409	0.71886	0.05962	0.88861	0.77827
3.4668	0.01859	0.71631	0.05584	0.86374	0.7798
3.49748	0.02201	0.71359	0.05055	0.8371	0.77866
3.52816	0.02412	0.71108	0.04413	0.80929	0.77507
3.55884	0.0248	0.70931	0.03698	0.78089	0.76934
3.58952	0.02404	0.70886	0.02947	0.75259	0.76186
3.62019	0.02194	0.70975	0.02197	0.72536	0.7531
3.65087	0.0187	0.71138	0.01477	0.70902	0.74365
3.68155	0.01463	0.71313	0.00816	0.72947	0.73421
3.71223	0.01027	0.71461	0.00236	0.75196	0.72585
3.74291	0.00677	0.71562	0.00272	0.77215	0.72024
3.77359	0.0067	0.71604	0.00664	0.7894	0.71919
3.80427	0.00989	0.71586	0.00961	0.80333	0.72215
3.83495	0.01369	0.71508	0.01163	0.81368	0.72662
3.86563	0.01699	0.71377	0.0128	0.82038	0.73082
3.89631	0.01938	0.71203	0.01326	0.82345	0.73396
3.92699	0.02066	0.71002	0.01313	0.82312	0.73572
3.95767	0.02077	0.70796	0.01259	0.8198	0.73602
3.98835	0.01972	0.70619	0.01175	0.81409	0.73493
4.01903	0.01765	0.70525	0.01075	0.80683	0.73262
4.04971	0.01475	0.70549	0.00965	0.79909	0.72938
4.08039	0.01136	0.70658	0.00851	0.79205	0.72555
4.11107	0.00807	0.70788	0.00734	0.78689	0.7216
4.14175	0.00613	0.70903	0.0062	0.78437	0.71807
4.17243	0.007	0.70983	0.00518	0.78451	0.71564
4.20311	0.00963	0.71021	0.0045	0.78649	0.71478
4.23379	0.01244	0.71013	0.00447	0.78907	0.71537
4.26447	0.01474	0.70962	0.00519	0.79093	0.71673
4.29515	0.01625	0.70872	0.0064	0.79101	0.71814
4.32583	0.01683	0.70749	0.00779	0.78854	0.71915
4.35651	0.01645	0.70602	0.00916	0.78308	0.71951
4.38719	0.01516	0.70442	0.01034	0.77447	0.71914
4.41786	0.01307	0.70282	0.01123	0.7628	0.71804
4.44854	0.01039	0.70158	0.01176	0.74839	0.7163
4.47922	0.00745	0.70163	0.01189	0.73174	0.71405
4.5099	0.00493	0.70266	0.01163	0.71349	0.71144
4.54058	0.00445	0.70372	0.01101	0.70564	0.70866
4.57126	0.00637	0.70457	0.01015	0.72482	0.70591
4.60194	0.00892	0.70516	0.0092	0.74326	0.70353
4.63262	0.01121	0.70545	0.00837	0.76019	0.7024
4.6633	0.01291	0.70547	0.00792	0.77491	0.70329
4.69398	0.01387	0.70525	0.00804	0.78684	0.70477
4.72466	0.01404	0.70483	0.00867	0.79555	0.70608
4.75534	0.0134	0.70426	0.00962	0.80077	0.70707
4.78602	0.01204	0.70362	0.01064	0.80244	0.70773
4.8167	0.01007	0.70296	0.01152	0.80067	0.70812
4.84738	0.00765	0.70237	0.01214	0.79579	0.70828
4.87806	0.00507	0.7019	0.01242	0.78832	0.7083
4.90874	0.00296	0.70161	0.01233	0.77902	0.7082
4.93942	0.00309	0.7015	0.01187	0.76887	0.70799
4.9701	0.00505	0.70152	0.01111	0.75912	0.70766
5.00078	0.00713	0.70161	0.01013	0.75128	0.70717
5.03146	0.00881	0.70172	0.00909	0.74681	0.70648
5.06214	0.00993	0.70187	0.00815	0.74623	0.70556
5.09282	0.0104	0.70208	0.0075	0.7486	0.70441
5.1235	0.0102	0.70233	0.00731	0.75212	0.7031
5.15418	0.00937	0.70261	0.00754	0.75523	0.70191
5.18486	0.00799	0.70287	0.00805	0.75688	0.70191
5.21553	0.00618	0.70308	0.00864	0.75652	0.70328
5.24621	0.00412	0.70319	0.00913	0.75397	0.705
5.27689	0.00227	0.70317	0.00942	0.74932	0.70669
5.30757	0.00224	0.70301	0.00944	0.74289	0.70821
5.33825	0.00397	0.70269	0.00916	0.7353	0.70944
5.36893	0.00585	0.70222	0.00862	0.72758	0.71031
5.39961	0.00742	0.70161	0.00784	0.72165	0.71076
5.43029	0.00855	0.7009	0.00691	0.72042	0.71077
5.46097	0.00916	0.70012	0.00593	0.72462	0.71035
5.49165	0.00921	0.70074	0.00502	0.73152	0.70953
5.52233	0.00871	0.70156	0.00433	0.7388	0.70841
5.55301	0.00771	0.70233	0.00401	0.74531	0.70713
5.58369	0.0063	0.70301	0.00405	0.75047	0.70594
5.61437	0.00462	0.70355	0.00432	0.75402	0.70519
5.64505	0.00288	0.70393	0.00463	0.75586	0.70523
5.67573	0.00177	0.70413	0.00487	0.75606	0.70603
5.70641	0.00254	0.70413	0.00494	0.75477	0.70719
5.73709	0.00409	0.70394	0.00482	0.75223	0.70837
5.76777	0.00554	0.70357	0.00452	0.74875	0.70935
5.79845	0.00667	0.70304	0.00405	0.74466	0.71001
5.82913	0.0074	0.70239	0.00345	0.74029	0.71028
5.85981	0.00766	0.70168	0.00276	0.73597	0.71014
5.89049	0.00745	0.70103	0.00204	0.73196	0.70961
5.92117	0.0068	0.70082	0.00133	0.72846	0.70872
5.95185	0.00576	0.70128	0.00067775	0.72559	0.70755
5.98253	0.00443	0.7019	0.000132378	0.72342	0.70623
6.0132	0.00294	0.70247	0.000308338	0.72194	0.70494
6.04388	0.00162	0.70292	0.000592737	0.72115	0.70398
6.07456	0.00162	0.70321	0.000740912	0.72105	0.70371
6.10524	0.00286	0.70334	0.000779966	0.72158	0.7042
6.13592	0.00418	0.70329	0.000778062	0.72263	0.70506
6.1666	0.00528	0.70307	0.000847605	0.72404	0.70594
6.19728	0.00606	0.70271	0.00107	0.72555	0.70664
6.22796	0.00646	0.70222	0.00142	0.72693	0.70708
6.25864	0.00646	0.70164	0.00183	0.72795	0.70719
6.28932	0.00607	0.70101	0.00222	0.72841	0.70699
6.32	0.00533	0.70037	0.00257	0.7282	0.70648
6.35068	0.00429	0.70034	0.00282	0.72724	0.70571
6.38136	0.00306	0.70091	0.00295	0.72559	0.70475
6.41204	0.00179	0.70141	0.00296	0.72339	0.70365
6.44272	0.00114	0.70181	0.00283	0.72097	0.70251
6.4734	0.00194	0.70209	0.00261	0.71887	0.7015
6.50408	0.00313	0.70225	0.00233	0.71786	0.70107
6.53476	0.0042	0.70227	0.00209	0.71861	0.70156
6.56544	0.00504	0.70217	0.00198	0.72116	0.70227
6.59612	0.00557	0.70196	0.00211	0.72497	0.70287
6.6268	0.00576	0.70168	0.00244	0.72939	0.70328
6.65748	0.00562	0.70135	0.00289	0.73393	0.70348
6.68816	0.00516	0.70103	0.00335	0.73822	0.70347
6.71884	0.00443	0.70079	0.00376	0.74203	0.70328
6.74952	0.00348	0.70074	0.00406	0.74519	0.70294
6.7802	0.00243	0.70086	0.00423	0.74761	0.70252
6.81087	0.00152	0.70103	0.00427	0.74922	0.70207
6.84155	0.0014	0.70118	0.00416	0.75003	0.70168
6.87223	0.00216	0.70126	0.00393	0.75005	0.70147
6.90291	0.00309	0.70126	0.00361	0.74934	0.70145
6.93359	0.00391	0.70117	0.00326	0.74799	0.70156
6.96427	0.00453	0.70101	0.00294	0.74609	0.70169
6.99495	0.00488	0.70079	0.00274	0.74378	0.70175
7.02563	0.00496	0.70057	0.00272	0.74121	0.70172
7.05631	0.00476	0.70046	0.00287	0.73854	0.70158
7.08699	0.0043	0.70057	0.00313	0.73594	0.70136
7.11767	0.00363	0.70081	0.00342	0.73359	0.70112
7.14835	0.0028	0.70107	0.00367	0.73163	0.70099
7.17903	0.00191	0.70129	0.00384	0.73016	0.70106
7.20971	0.00118	0.70145	0.0039	0.7292	0.70133
7.24039	0.00118	0.70154	0.00384	0.72868	0.70166
7.27107	0.00185	0.70154	0.00366	0.72849	0.70198
7.30175	0.00262	0.70145	0.00339	0.72847	0.70222
7.33243	0.00328	0.70129	0.00306	0.7285	0.70236
7.36311	0.00376	0.70107	0.0027	0.72848	0.70237
7.39379	0.00404	0.70079	0.00238	0.72841	0.70225
7.42447	0.00409	0.70051	0.00217	0.72832	0.702
7.45515	0.00393	0.70035	0.0021	0.7283	0.70164
7.48583	0.00358	0.70047	0.00218	0.72845	0.70119
7.51651	0.00306	0.70073	0.00234	0.72885	0.70067
7.54719	0.00241	0.701	0.00252	0.72951	0.70012
7.57787	0.0017	0.70122	0.00266	0.73037	0.70044
7.60854	0.00096482	0.70139	0.00273	0.73129	0.70096
7.63922	0.000385611	0.70148	0.00272	0.7321	0.70143
7.6699	0.000640716	0.70149	0.00262	0.73259	0.7018
7.70058	0.00118	0.70143	0.00243	0.73257	0.70207
7.73126	0.00162	0.70129	0.00217	0.73191	0.70222
7.76194	0.00192	0.7011	0.00186	0.73051	0.70225
7.79262	0.00207	0.70086	0.00153	0.72833	0.70215
7.8233	0.00207	0.7006	0.00121	0.7254	0.70194
7.85398	0.00192	0.70037	0.000950481	0.72185	0.70162
7.88466	0.00166	0.70031	0.000818759	0.71792	0.70124
7.91534	0.00132	0.70048	0.000834775	0.71408	0.70081
7.94602	0.000970025	0.7007	0.000941535	0.71126	0.70042
7.9767	0.000724248	0.7009	0.00106	0.71089	0.70038
8.00738	0.000756066	0.70106	0.00116	0.71325	0.70072
8.03806	0.00101	0.70116	0.00121	0.71703	0.70108
8.06874	0.0013	0.70121	0.0012	0.72114	0.70139
8.09942	0.00153	0.70119	0.00115	0.72497	0.70161
8.1301	0.00168	0.70113	0.00106	0.72822	0.70174
8.16078	0.00171	0.70101	0.000940991	0.73071	0.70177
8.19146	0.00164	0.70086	0.000812573	0.73234	0.70171
8.22214	0.00146	0.70068	0.000686367	0.73308	0.70156
8.25282	0.0012	0.70049	0.000573123	0.73294	0.70135
8.2835	0.000906025	0.70031	0.000477333	0.73201	0.70111
8.31418	0.000674554	0.70018	0.000395035	0.73038	0.70087
8.34486	0.000679313	0.7002	0.000315326	0.72821	0.7007
8.37554	0.000928573	0.70032	0.000225569	0.72564	0.7007
8.40621	0.00126	0.70044	0.000116588	0.72286	0.70084
8.43689	0.00156	0.70053	2.05019e-05	0.72006	0.70102
8.46757	0.00181	0.70061	0.00017114	0.71743	0.70119
8.49825	0.00196	0.70066	0.000340852	0.71519	0.70131
8.52893	0.00201	0.7007	0.000517663	0.71353	0.70136
8.55961	0.00196	0.70073	0.000690974	0.71262	0.70134
8.59029	0.0018	0.70076	0.000849745	0.71254	0.70125
8.62097	0.00154	0.70079	0.000983481	0.71315	0.70108
8.65165	0.00121	0.7008	0.00108	0.71426	0.70087
8.68233	0.000824046	0.70082	0.00114	0.71563	0.70061
8.71301	0.000430001	0.70081	0.00116	0.71704	0.70032
8.74369	0.00026924	0.70078	0.00113	0.71834	0.70008
8.77437	0.000589834	0.70073	0.00106	0.71937	0.70031
8.80505	0.00096631	0.70065	0.000956724	0.72	0.70059
8.83573	0.0013	0.70055	0.000843653	0.72012	0.70084
8.86641	0.00156	0.70041	0.000744294	0.71964	0.70105
8.89709	0.00174	0.70027	0.000693268	0.71851	0.7012
8.92777	0.00183	0.70014	0.000715927	0.71672	0.70129
8.95845	0.00182	0.70018	0.000805123	0.71431	0.70132
8.98913	0.00172	0.70033	0.000929496	0.71142	0.70128
9.01981	0.00154	0.7005	0.00106	0.70841	0.70119
9.05049	0.00129	0.70065	0.00117	0.70626	0.70104
9.08117	0.000992992	0.70077	0.00125	0.70682	0.70084
9.11185	0.000687761	0.70087	0.00129	0.70991	0.70061
9.14253	0.000459817	0.70092	0.00128	0.71391	0.70038
9.17321	0.000486879	0.70093	0.00124	0.71801	0.7002
9.20388	0.000726255	0.7009	0.00117	0.72183	0.7003
9.23456	0.00101	0.70083	0.00107	0.72516	0.70053
9.26524	0.00126	0.70072	0.000974283	0.72783	0.70076
9.29592	0.00146	0.70059	0.000897651	0.72974	0.70095
9.3266	0.00159	0.70046	0.000863422	0.73084	0.70111
9.35728	0.00165	0.70036	0.00088229	0.73114	0.70122
9.38796	0.00164	0.70037	0.000945994	0.73071	0.70127
9.41864	0.00156	0.70048	0.00103	0.72966	0.70127
9.44932	0.00142	0.70063	0.00112	0.72819	0.70121
9.48	0.00122	0.70078	0.0012	0.72653	0.70111
9.51068	0.00098751	0.70092	0.00124	0.72493	0.70096
9.54136	0.000737279	0.70103	0.00126	0.72365	0.70079
9.57204	0.000512324	0.7011	0.00123	0.72286	0.70062
9.60272	0.000407852	0.70114	0.00118	0.7226	0.70051
9.6334	0.000505504	0.70113	0.0011	0.72275	0.70053
9.66408	0.000706039	0.70109	0.000993561	0.72309	0.70066
9.69476	0.000916128	0.70101	0.00088653	0.72335	0.70085
9.72544	0.0011	0.7009	0.000791088	0.72332	0.70104
9.75612	0.00124	0.70079	0.000726005	0.72283	0.7012
9.7868	0.00133	0.70067	0.000705155	0.72178	0.70132
9.81748	0.00136	0.70058	0.000728463	0.72015	0.7014
9.84816	0.00134	0.70054	0.000781436	0.71797	0.70143
9.87884	0.00127	0.70056	0.00084468	0.71531	0.70141
9.90952	0.00116	0.70062	0.000901911	0.7123	0.70134
9.9402	0.00101	0.7007	0.000942173	0.7091	0.70123
9.97088	0.000847787	0.70078	0.000959301	0.70597	0.70109

## Sheet: Figure 4
Figure 4. DFT calculations
		Ea(eV)	Er(eV)
	Quinoline	-115.062
	H2	-6.75932
	H2O	-14.2228
	Quinoline-4H	-130.381
IS	Fe-P4	-635.885	0
Int-1	Fe-P4-H2	-643.051	-0.407056
Int-2	Int-0	-758.8	-1.09446
TS1	DIM-0-1	-758.58	-0.874299
Int-3	Int-1	-758.804	-1.09825
TS2	DIM-1-2	-758.424	-0.718034
Int-4	Int-2	-759.152	-1.44617
Int-5	Int-3	-765.936	-1.4711
TS3	DIM-3-5	-765.208	-0.74319
Int-6	Int-5	-765.504	-1.03867
TS4	DIM-5-6	-765.373	-0.907494
Int-7	Int-6	-766.836	-2.37023
FS	Fe-P4	-635.885	-1.80066

## Sheet: Supplementary Figure 1
Supplementary Figure 1. XPS survey spectra
	Fe-C900-PCC	Fe-N900-PCC	Fe-P900-PCC
Binding energy (eV)	Intensity (a.u.)	Intensity (a.u.)	Intensity (a.u.)
1350.08	14929.5	108104	189358
1349.08	14540.4	107262	189386
1348.08	15599.6	108843	189684
1347.08	15679.1	106726	189944
1346.08	15310.8	108650	190748
1345.08	16004.7	107974	191107
1344.08	15997.4	107660	190569
1343.08	16340.9	107816	190381
1342.08	15744.9	107242	189515
1341.08	14408.6	105727	189819
1340.08	14963.6	105800	190261
1339.08	14991.8	106913	190314
1338.08	14257	106113	190735
1337.08	14123.9	106335	191018
1336.08	13486.8	107900	190684
1335.08	13087.4	106950	189653
1334.08	14206.1	107411	190724
1333.08	15967.2	106114	190980
1332.08	14908.9	107010	190972
1331.08	13002.4	107012	190174
1330.08	12624.6	107104	189948
1329.08	13089.3	105094	190946
1328.08	14251.5	106132	189759
1327.08	14311.7	106145	188220
1326.08	13265.7	105743	189123
1325.08	13076.1	106303	189868
1324.08	13739.7	107645	190136
1323.08	13766.9	107479	190199
1322.08	13080.3	107486	189936
1321.08	13150.9	106849	189965
1320.08	13357.5	105522	189084
1319.08	13148.4	103683	187280
1318.08	13412.3	105480	187712
1317.08	13427.2	106515	189502
1316.08	13601.1	104250	190169
1315.08	14149.6	103925	188871
1314.08	13719.4	105772	188490
1313.08	13387.6	105599	188844
1312.08	13104.7	105696	189020
1311.08	13186.3	106821	188209
1310.08	12844.7	105587	187729
1309.08	12280.4	106247	187848
1308.08	13721	106916	188215
1307.08	13474.1	106964	188711
1306.08	12777.2	104592	188781
1305.08	14023.6	104768	189257
1304.08	13534.5	106360	189372
1303.08	13046	106672	189832
1302.08	13569.4	106603	188696
1301.08	13600.9	106302	188319
1300.08	13741.9	105194	189727
1299.08	13786.9	105017	189225
1298.08	13129.3	104756	189903
1297.08	13286.7	108704	190370
1296.08	14598.1	106170	189120
1295.08	14207.3	104091	188327
1294.08	13004.7	105394	189359
1293.08	13207.8	104738	189413
1292.08	12995.1	105754	189400
1291.08	13288.9	106171	190331
1290.08	14213.5	107376	190277
1289.08	13482.3	106499	189844
1288.08	12807.5	106382	189336
1287.08	13216.4	106669	189070
1286.08	14515.7	106915	189787
1285.08	15025.4	105447	189735
1284.08	14461.4	105707	188700
1283.08	14801	104977	188442
1282.08	13945.4	108020	189492
1281.08	13296.6	106153	189960
1280.08	13783.2	105375	189789
1279.08	13606.6	107299	188959
1278.08	14153.8	105661	189542
1277.08	14982.1	106439	190171
1276.08	15048.3	106171	190491
1275.08	15044.3	106567	190089
1274.08	14615.9	105611	190473
1273.08	14396.5	107016	191122
1272.08	14542.8	107394	190362
1271.08	14735	107392	190080
1270.08	14598.6	108548	190007
1269.08	14519.2	108690	190432
1268.08	15152.2	108298	191229
1267.08	15583.1	108109	191649
1266.08	15627.5	107373	191826
1265.08	15013	106154	190629
1264.08	16369.1	108806	190519
1263.08	17096.7	106931	191398
1262.08	17131.4	107166	192246
1261.08	16931.4	108453	193334
1260.08	16354.9	110338	192960
1259.08	16157.1	109037	191805
1258.08	15115.9	107190	192415
1257.08	16621	108430	192821
1256.08	18845.8	109777	192007
1255.08	18231.6	109618	191054
1254.08	17031.9	107982	190219
1253.08	16691.4	110229	191893
1252.08	16798.1	110223	193478
1251.08	18183.3	111268	193910
1250.08	18353.5	109452	194685
1249.08	18589.4	110982	194545
1248.08	19186.4	109924	193525
1247.08	19631.3	108890	194312
1246.08	20523.1	110930	194603
1245.08	19946.5	112017	193939
1244.08	19601.8	112585	195909
1243.08	20384.5	111794	195637
1242.08	19362.3	111014	196098
1241.08	19529.4	110386	197185
1240.08	20057.6	111224	195660
1239.08	19894.4	112278	195887
1238.08	20664.6	112554	196267
1237.08	20615.7	111982	196480
1236.08	21295.3	113135	196283
1235.08	22021.1	114064	196630
1234.08	22349.7	114113	197439
1233.08	22894.1	114918	198967
1232.08	23632.6	117898	199669
1231.08	23076.5	115746	201098
1230.08	23797.7	117704	200824
1229.08	25251.6	117212	201079
1228.08	25459.6	116774	202139
1227.08	25766.7	117021	202165
1226.08	25304.2	115477	202354
1225.08	25931.3	117152	201734
1224.08	26612	117818	202042
1223.08	26512.9	117689	202235
1222.08	26386.5	116228	201604
1221.08	24770.2	116230	201276
1220.08	23300.5	113663	200524
1219.08	22121.8	115584	198856
1218.08	19541.8	112598	197712
1217.08	17228.6	113500	196237
1216.08	15919.4	108669	193232
1215.08	13785.9	106340	191269
1214.08	10585.3	104044	189051
1213.08	7973	102704	185750
1212.08	4650.5	100706	182612
1211.08	1278.6	98421.7	180258
1210.08	-1848	95129.7	177345
1209.08	-4355.6	93767.6	175115
1208.08	-4542.6	90580.3	173877
1207.08	-5257.9	89306.5	172047
1206.08	-6846	88637.5	170933
1205.08	-8523	87164.4	170445
1204.08	-9414.6	87205.4	170147
1203.08	-10242.5	86140.2	169322
1202.08	-10673.3	85828.6	168071
1201.08	-9436.1	86723.5	167997
1200.08	-8902.9	86475.1	167871
1199.08	-9190.4	85833.5	168051
1198.08	-9705.5	85849.3	168041
1197.08	-9707.4	85629.2	169102
1196.08	-9479.1	85427.6	169632
1195.08	-10037.4	85537.3	168785
1194.08	-10536	86440.8	168936
1193.08	-10581.5	86413.9	169611
1192.08	-10390.7	85334.6	169410
1191.08	-10127.9	86362.8	169731
1190.08	-9712.9	85118	170077
1189.08	-10213	86091.6	169631
1188.08	-10445.9	85980.4	170214
1187.08	-10185.5	86395.6	170170
1186.08	-9844.2	87566.1	169601
1185.08	-10035.2	85590.4	169173
1184.08	-9693.3	85965.8	169414
1183.08	-8938.8	86917.3	169735
1182.08	-9347.2	85683.3	170146
1181.08	-9243.4	87867.9	170344
1180.08	-8963.9	86449.8	170183
1179.08	-8885	87312.2	168566
1178.08	-8799.7	87048.2	168481
1177.08	-9377.5	86366.8	169236
1176.08	-9770.9	86577.3	170136
1175.08	-9918.3	86278.2	171424
1174.08	-9836.8	87925.4	171310
1173.08	-9004.2	86747.5	169978
1172.08	-7992.4	85434.9	169177
1171.08	-8119	86973.9	170280
1170.08	-8847	87314.5	170694
1169.08	-8819.7	86883.7	170075
1168.08	-9156.2	86341.7	170032
1167.08	-8571.8	86785	170740
1166.08	-8118.8	87053.8	171870
1165.08	-8454.1	87650.5	171076
1164.08	-8430.4	87520.5	170435
1163.08	-8393.8	88520.1	170269
1162.08	-8325.6	87541.3	171213
1161.08	-8321.8	88083.7	171272
1160.08	-8502.2	87546.2	170124
1159.08	-8690.7	87761.8	170092
1158.08	-8240.4	87953	170690
1157.08	-8401.2	88521.2	171927
1156.08	-8971.5	88570.6	171670
1155.08	-8385	87970.7	170812
1154.08	-7009.5	90913.9	170779
1153.08	-7308.9	88042.1	170698
1152.08	-8020.4	89421.9	169634
1151.08	-8207.5	89627.4	169690
1150.08	-8372.4	88888.5	170894
1149.08	-8197.6	87141.1	171286
1148.08	-8712.7	87637.8	170718
1147.08	-8716.9	87207.6	170521
1146.08	-7606.3	88595.9	171089
1145.08	-7685.1	90047.1	171413
1144.08	-8203.7	90036.5	172371
1143.08	-7733.4	90208.1	172240
1142.08	-8073.6	89879.3	171221
1141.08	-8273.1	89695.6	171225
1140.08	-7564.7	89944.9	171640
1139.08	-7777.2	90034.5	172259
1138.08	-8326.3	90775	172460
1137.08	-7778.5	90301.3	171803
1136.08	-7756.4	89566.2	171145
1135.08	-7645.7	89946.9	172927
1134.08	-7636.3	89272.6	172501
1133.08	-8109.1	89041.7	171941
1132.08	-6742.6	91404.4	173318
1131.08	-6682.2	90381.8	172688
1130.08	-7511.9	90217.6	172800
1129.08	-7122.5	90713.9	172511
1128.08	-7094.6	90224.3	171292
1127.08	-7430.7	91194	172629
1126.08	-7817.1	91635.9	173553
1125.08	-7152.4	91077.8	172971
1124.08	-6665.4	91819.5	172462
1123.08	-7208	90989.2	172450
1122.08	-7048.5	92873.2	173601
1121.08	-5901.8	90747.1	173319
1120.08	-5892.3	90113	173369
1119.08	-6126.8	90913.5	174270
1118.08	-6285.8	91864.4	173841
1117.08	-6848.8	91217.2	172932
1116.08	-6754.5	90308.8	172530
1115.08	-6738.6	89773.8	172555
1114.08	-5937.4	89432.9	173092
1113.08	-5908.5	93038.2	174181
1112.08	-6602.2	91365	174367
1111.08	-5647.5	92676.7	173779
1110.08	-5938.7	91725.1	174165
1109.08	-7055.2	91642	174251
1108.08	-6522.9	92996.1	174175
1107.08	-5094.3	93526.1	175047
1106.08	-4824.3	93477.8	174534
1105.08	-5963.4	92288.4	173935
1104.08	-6265.9	93210.4	174333
1103.08	-6251	94100.6	174210
1102.08	-6006.8	92405.4	174859
1101.08	-5800.9	91482.3	174232
1100.08	-6312.7	90008.6	173674
1099.08	-5816	89543.2	174962
1098.08	-5892.1	88864.6	174495
1097.08	-5767.2	88798.9	174361
1096.08	-5732.7	86924.3	175097
1095.08	-6098.7	87330.1	174764
1094.08	-5399.9	86660.3	173720
1093.08	-5260.8	84704.2	174746
1092.08	-4963.5	86639.2	175125
1091.08	-5636	86535.9	173913
1090.08	-5531.9	87107.6	174450
1089.08	-4423	85007.4	175508
1088.08	-4763.1	86297.6	175138
1087.08	-5208.9	84885.8	175269
1086.08	-5176.6	84264.6	175746
1085.08	-5517.6	87007	175514
1084.08	-5302.4	85133.5	175323
1083.08	-4686.6	85162	175326
1082.08	-4755.1	85285.4	176562
1081.08	-4809.1	85569.7	176110
1080.08	-4467.5	85456	175086
1079.08	-4331.2	86641.5	175648
1078.08	-4847.6	86295	174766
1077.08	-4690.3	85860.6	174804
1076.08	-4314.3	85753.5	176007
1075.08	-4166.9	86742.3	176280
1074.08	-3965.4	86880.3	176776
1073.08	-3384.3	87528.1	177501
1072.08	-3219.7	89496.5	177829
1071.08	-4101.3	88458.3	177837
1070.08	-4138.8	86767.3	176774
1069.08	-3585.7	86145.6	176371
1068.08	-3198.7	86751.4	176885
1067.08	-2702.6	86380.8	176838
1066.08	-2404.8	84806.1	176265
1065.08	-2704.3	87110.6	176512
1064.08	-3419.5	86383	176923
1063.08	-3184.9	87097.3	177393
1062.08	-2679.4	85792	177355
1061.08	-2775.8	87487.8	177423
1060.08	-2813.2	88428.1	177871
1059.08	-2725.5	87041.9	178474
1058.08	-2736.3	86433.3	177971
1057.08	-3321.3	86450.4	176713
1056.08	-3203.4	87891.2	176893
1055.08	-2318.3	87135.6	178196
1054.08	-2211.1	89082.9	178394
1053.08	-1452.2	88476.9	177892
1052.08	-1543.2	87989.7	178168
1051.08	-1952	87059.5	178907
1050.08	-1779.8	87348.6	179282
1049.08	-2436.3	88168.3	179160
1048.08	-2791.7	87040.3	178735
1047.08	-2515.9	87833.7	179235
1046.08	-2191	88176.2	179942
1045.08	-2032.8	88111.6	179373
1044.08	-1778.6	88414.4	179189
1043.08	-2054.6	88136.3	179152
1042.08	-2536.5	87535.1	179533
1041.08	-1866.5	90028	179614
1040.08	-1561.5	88975.2	179517
1039.08	-1837.7	88057.3	179597
1038.08	-1457.4	90114.3	179143
1037.08	-1088.3	88070.7	178685
1036.08	-1778.9	89078.9	178927
1035.08	-1692.7	90542.7	180180
1034.08	-750.2	87092.9	180121
1033.08	-286.9	89536.3	179525
1032.08	-1170.9	89992.3	179487
1031.08	-2479.2	87982.9	179864
1030.08	-1776	88161.3	179616
1029.08	-934.2	88668.2	179923
1028.08	-726.1	89977.8	181551
1027.08	-444.7	88567.8	181279
1026.08	91.1	89100.2	180658
1025.08	113.1	90920.2	181782
1024.08	-280.3	90148.3	181379
1023.08	-372.4	89760.3	180734
1022.08	-437	90518.8	181323
1021.08	522.7	88874.2	181867
1020.08	1105.7	89175.1	181602
1019.08	468.5	89892.3	181380
1018.08	519.3	88554.8	181654
1017.08	1155.4	90248.3	181373
1016.08	966.3	90664.6	181777
1015.08	-89.4	92133.7	181567
1014.08	57.8	91646.7	181717
1013.08	-344.9	90745.7	182448
1012.08	-0.6	90858.8	181636
1011.08	1367.4	88873.8	182439
1010.08	886.2	90792.9	182593
1009.08	250.2	91015.8	182384
1008.08	1005.7	91882.6	183342
1007.08	2300.1	91087.4	182903
1006.08	2945.7	91143.5	182897
1005.08	2939.7	91874.1	183637
1004.08	3187	91993.3	185066
1003.08	3509.9	91401.9	185854
1002.08	3019.8	92414.9	185034
1001.08	3323.4	93027.4	185047
1000.08	4174.2	93646.3	186882
999.08	4356.3	92470.6	186986
998.08	4085	93374.5	187405
997.08	4086.8	92857.4	186250
996.08	4139	92937.3	184474
995.08	3780.8	93171.2	184059
994.08	3139.1	92340.3	183616
993.08	2977.3	92414.9	183596
992.08	2658.1	93015	184378
991.08	2609.4	94117.6	183390
990.08	3020.1	91939.5	182198
989.08	2513.5	90698	181912
988.08	3130.2	92491.5	182031
987.08	3093.3	91142.7	183135
986.08	2583.3	91741	182696
985.08	3054.8	92710	181373
984.08	3683.4	91585.5	182758
983.08	5063.2	93016.8	185445
982.08	5903	93011.3	187377
981.08	5952.4	93883.3	189066
980.08	6432.5	96588	191234
979.08	7707.8	98159.9	192532
978.08	8538.3	97881.7	193402
977.08	8188.3	96511.1	194561
976.08	7588.8	97811.6	194172
975.08	7514	96842.8	192491
974.08	7224.4	97394.1	190029
973.08	6185.4	97578.4	189107
972.08	5508.1	95340.6	187073
971.08	5643.8	95578.9	184712
970.08	4778.9	94511.2	181857
969.08	2602.5	91669.2	179985
968.08	1407.3	90735.8	178837
967.08	369.1	90339.1	177571
966.08	13.6	89422.5	177052
965.08	-282.4	87725.5	176224
964.08	-882.2	88783.5	175334
963.08	-747.5	87165.9	175122
962.08	-1342.2	87518.9	174296
961.08	-1333	88476.5	174156
960.08	-1078.1	88926.6	173952
959.08	-1792.7	87811.4	173644
958.08	-2504.9	88530.2	173780
957.08	-3138.5	88384.9	173538
956.08	-3069.1	86829.5	174323
955.08	-2876.4	87402.6	173636
954.08	-1884.9	88086.6	172988
953.08	-1105.3	87860.2	173908
952.08	-1470.7	88393.5	174682
951.08	-2161.7	87895.1	174555
950.08	-1451.1	88165.7	174076
949.08	-301.2	86997.5	174846
948.08	-1120.1	88560.7	174468
947.08	-1926.2	88419.5	174120
946.08	-1589.9	87272.2	174779
945.08	-1206	87654.2	174258
944.08	-799.3	88050.3	174024
943.08	-669.3	87689.8	175202
942.08	-947.1	88828.4	175232
941.08	-504.4	89397.4	174694
940.08	-650.9	89580.8	174590
939.08	-628.1	89361.6	173724
938.08	-968.9	89056.8	173596
937.08	-1471.3	88722.9	173833
936.08	-1107.4	88187.2	174287
935.08	69.6	88506.1	175177
934.08	429.8	89717.6	175398
933.08	-1294.5	87756.5	176030
932.08	-1716.8	88194.4	175512
931.08	-1455	89476.2	174965
930.08	-962.8	88364.8	174953
929.08	1378.9	88713.7	175531
928.08	768.1	90020.8	175412
927.08	-1379.8	89242.3	174395
926.08	-809.2	89550	175574
925.08	202	87769.4	176489
924.08	438.1	87297	175807
923.08	147.4	87283.8	175362
922.08	914.9	89047.9	176256
921.08	828.4	89043.3	176761
920.08	-302.9	89475.5	176479
919.08	-306.6	90262.9	175989
918.08	751.1	89984.2	175611
917.08	1315.2	89307.5	176058
916.08	985.4	88893.8	176320
915.08	393.1	88093	176183
914.08	1198.6	89165.7	175724
913.08	2372.3	90058	175257
912.08	1514.8	89646.6	176283
911.08	1303.5	90855.8	176269
910.08	2512.9	89757.8	175452
909.08	1653.4	89674.8	176233
908.08	1459.2	89683.7	177011
907.08	2310.2	89602.1	176036
906.08	2554.3	90115	175148
905.08	1664.7	90264.9	174988
904.08	638.8	90992	175838
903.08	2175.2	90787.1	176566
902.08	2293.7	91260.6	176491
901.08	1415.1	90806.7	176190
900.08	1616.3	90261.6	176015
899.08	1426	91368.1	176149
898.08	979.7	90560.3	177296
897.08	1208.5	92028.8	177476
896.08	2559.1	91251.7	177915
895.08	3634.7	90230.6	177469
894.08	2783.4	90474.1	176583
893.08	1496.5	91848.7	177452
892.08	2039.5	90283.9	178115
891.08	2017.8	91471.2	177178
890.08	1189.2	91472.7	176931
889.08	1579.3	92032.5	177266
888.08	2570.7	91829.3	177751
887.08	2922.5	90404	178497
886.08	2931.2	91104.8	178290
885.08	3047.4	91615.7	177579
884.08	3391.9	90784.5	178052
883.08	3169.7	91822.1	178923
882.08	2947.8	92382.9	179118
881.08	3106.1	91162.9	178939
880.08	3028.8	90724.5	178958
879.08	2934.5	91224.9	179022
878.08	2208.9	91152.3	178743
877.08	2060.8	92139	177908
876.08	2748.6	91092.4	177976
875.08	3389.9	91081.7	178590
874.08	3333.5	91573.7	178116
873.08	3035.4	90110.2	177957
872.08	2631.1	91027.1	178588
871.08	2829.1	92208.3	179324
870.08	3954.4	91804.8	179941
869.08	4175.1	92183.4	179957
868.08	3772.5	93017.2	179352
867.08	3546.4	92359.7	178794
866.08	3583.6	92371	178840
865.08	4728.2	92772.9	179864
864.08	5605.5	93444.3	179389
863.08	4981.7	92267.4	178754
862.08	3861.1	92266.6	179882
861.08	5417.9	92560.4	179969
860.08	6982.9	92890.7	180355
859.08	6243.7	93200.2	180391
858.08	5341.6	93247	179328
857.08	4202.8	93961.4	179213
856.08	4080.7	94393.9	179001
855.08	3676.9	94555.2	180568
854.08	3373.8	93324.4	180900
853.08	4198.5	93138.4	179121
852.08	4491.5	93290.3	179259
851.08	4851.2	92364.7	180193
850.08	4387.5	92416.3	180185
849.08	4421.9	91755.4	179580
848.08	5173.8	93176.6	179893
847.08	4593.9	92353.4	179867
846.08	4685.4	93342.9	179476
845.08	4728.3	93111.1	179818
844.08	5343.5	92118.4	180492
843.08	6412.7	92547	180718
842.08	6596.3	94966.5	180924
841.08	5718.1	92680.3	180603
840.08	5213.3	93572.3	180214
839.08	6779.7	93391.2	180411
838.08	8220.5	94889.3	181097
837.08	8663.6	94619.4	181704
836.08	9022.5	96303.3	181512
835.08	9816.2	96272.6	181353
834.08	10506.3	94359.3	182593
833.08	11629.7	94740.3	183879
832.08	9772.7	95076.9	182669
831.08	7409.4	95466.1	181246
830.08	6884.2	95189.9	181588
829.08	5542.2	94353.7	182286
828.08	4542.4	93152	181653
827.08	4304.6	94491	180322
826.08	4781.8	94656.7	179692
825.08	4184.6	96113.3	179635
824.08	3155.7	93319.3	181391
823.08	3898.4	92494.7	182041
822.08	4921.8	93145.5	180158
821.08	4234.4	95022.2	180637
820.08	3843	91547.8	181606
819.08	3988.4	95465.1	181612
818.08	4024.3	93495.3	181339
817.08	3764.7	94498.3	179755
816.08	3805.9	93235.7	181240
815.08	3424.6	92534.9	182234
814.08	3160.6	93474.6	180814
813.08	3127.1	94525	181192
812.08	2815.8	94237.1	181842
811.08	3800.9	93482.1	181361
810.08	4220.5	95910.5	180669
809.08	5291.1	95706.1	181078
808.08	4792.7	93967.5	181570
807.08	3736.1	94160.5	181786
806.08	4198.2	93886.1	182035
805.08	4007.5	94365.8	182133
804.08	3151.2	95618.8	182446
803.08	3017.7	95068.4	182145
802.08	3880.6	95888.6	181246
801.08	4396.8	94437.6	180817
800.08	3611.5	95296.9	181079
799.08	3411.7	95722	182370
798.08	4419.1	93989.9	181693
797.08	4797.1	95106	180990
796.08	4573.9	94829.2	181788
795.08	5187.2	94392.2	181566
794.08	5153.9	94596.2	182215
793.08	4824.1	94593.9	183621
792.08	4925	95744.5	183308
791.08	4899	95797.3	183038
790.08	4808.3	96299	182420
789.08	4263.2	95960.6	182894
788.08	4595.2	95756.8	182461
787.08	5063	94310.8	181822
786.08	5928	94043.6	181954
785.08	5817.5	94277.4	182376
784.08	5653.1	94815.5	183227
783.08	5972.6	95754.3	183278
782.08	5862.8	95113.4	183112
781.08	5737.3	95360.3	183761
780.08	5005.9	94964.5	183822
779.08	4845.6	96241.4	183583
778.08	4860.9	96850.6	184227
777.08	5050.7	95433.8	183999
776.08	6245.7	95616.6	183978
775.08	7159.2	95283.1	183909
774.08	6258.5	95551.1	184623
773.08	5053.9	93923.9	183828
772.08	5378.1	95320.9	183124
771.08	5459	95401.8	183165
770.08	5928.1	96549.1	183433
769.08	7233.9	96299.9	183088
768.08	7014.5	97532.2	183087
767.08	6889	97645.6	183891
766.08	7396.6	98361.6	183730
765.08	5450.4	98010.3	183638
764.08	6083.7	97799.1	183184
763.08	7983	97595	184003
762.08	6841	98082	184463
761.08	6232.8	97314.4	184052
760.08	6449.5	95915.4	184003
759.08	6201.6	96823.7	184234
758.08	6837.4	96991	184120
757.08	8258.2	96994.1	184007
756.08	8275	97275.8	184944
755.08	6777	97301	184579
754.08	6700.8	97491.2	184179
753.08	7038.9	98065	184851
752.08	6214.6	97865.7	184537
751.08	6632.1	97291.8	183616
750.08	6904.7	97846.8	183950
749.08	7351.7	98652	184715
748.08	8591.5	97303.5	184920
747.08	7996.3	98163.2	184498
746.08	6858	99666.1	184754
745.08	7875.5	98854.9	185149
744.08	8969.3	97547.5	185918
743.08	8527.1	97030.4	186172
742.08	8474.7	97682.9	184976
741.08	7925.9	98816.3	185336
740.08	7546.2	99329.3	186889
739.08	8651.9	97767.7	185421
738.08	8418	97657.4	184023
737.08	7679.7	98813.2	185410
736.08	7328	97974.4	185849
735.08	7807.9	100374	185457
734.08	8247.2	98287	186355
733.08	8393.7	98096.1	187255
732.08	8575	100054	186663
731.08	8602.9	99853.6	185420
730.08	7847.2	100424	185507
729.08	7070.3	99729	186390
728.08	7380.1	98255.4	187070
727.08	7853.1	98717	186109
726.08	8695.9	98559.4	185940
725.08	9636.7	99099.6	186843
724.08	9430.8	99575.1	187100
723.08	8488.2	99285.2	186953
722.08	8574.5	99283.7	186244
721.08	9893.8	97958.5	186125
720.08	10070.3	98405.2	186874
719.08	9776.5	99364.1	187142
718.08	9839.1	99624.3	186733
717.08	10814.1	100945	187170
716.08	10581.8	98636.8	187670
715.08	9189.7	99967	187143
714.08	9575.9	100391	187887
713.08	10729.3	100409	188974
712.08	10721.1	101776	187996
711.08	9576.5	99070.2	187092
710.08	8972.8	99297.8	186774
709.08	8026.7	98567.2	187635
708.08	8742.4	100698	188621
707.08	9643.2	100363	187889
706.08	8876.5	97734.3	187879
705.08	8932	99216.9	187686
704.08	9034.2	99895.5	187119
703.08	8806.4	99183.7	187206
702.08	8902.7	101206	187151
701.08	9088.4	99420.2	186717
700.08	8678.3	99072.6	187264
699.08	7962.4	100340	187600
698.08	7762.2	99722.6	187869
697.08	6708.6	99635.6	187736
696.08	6230.3	101386	188506
695.08	6958.3	99677.3	188781
694.08	8169.3	98650.1	188878
693.08	9387.2	100766	188156
692.08	11347	101412	187194
691.08	15427.2	102480	188876
690.08	21950.1	104772	192005
689.08	22697.2	106783	192915
688.08	19257.8	105652	191811
687.08	22725	104178	192637
686.08	24255	107159	193108
685.08	18349.3	103211	190228
684.08	11383.4	101962	188105
683.08	7151.5	100585	188580
682.08	6911	100040	188416
681.08	8558.8	101908	188583
680.08	8740	101720	189041
679.08	8691.8	100381	187678
678.08	8511.2	101439	186792
677.08	7146.5	102567	187786
676.08	7852.3	99491	189609
675.08	9466.8	99733.6	189569
674.08	9304.4	101268	188634
673.08	7955	101251	187749
672.08	7487.6	102124	188446
671.08	7504.5	100331	188619
670.08	7419.2	101752	188576
669.08	7926.7	102766	188940
668.08	7704.9	100089	189267
667.08	7853.8	100949	188952
666.08	8320.6	101445	188853
665.08	8669.6	101459	188897
664.08	8210.8	101751	189633
663.08	8428.6	102679	190145
662.08	9079.9	100094	189569
661.08	8782.9	102660	187474
660.08	8995.6	102695	187918
659.08	9759.3	102019	189647
658.08	9745.1	104250	190114
657.08	8271.4	102635	188966
656.08	7942.8	101596	188985
655.08	8632.6	101021	191062
654.08	8190.8	102693	190947
653.08	8746.8	104312	189623
652.08	10221.2	102547	189349
651.08	10053.8	101377	190854
650.08	8986	101164	192792
649.08	9272.2	102259	192307
648.08	9595.1	102322	190628
647.08	9157.6	102414	191128
646.08	9864.4	103070	191094
645.08	9791.4	102447	190570
644.08	8686.1	103149	190678
643.08	9495.9	103854	189814
642.08	10656.8	103609	189319
641.08	11020.6	104238	191432
640.08	10323.1	102610	192358
639.08	8960.1	102206	191798
638.08	9495	103345	190776
637.08	9737.1	102503	191006
636.08	11074.3	104889	191467
635.08	11789.5	104509	191351
634.08	10723.8	104260	191431
633.08	10258.6	101943	191468
632.08	9876.6	103026	191261
631.08	9709.5	104821	191458
630.08	9159.8	106096	191292
629.08	9928.2	103827	190627
628.08	10513	104181	191572
627.08	10298.5	104467	192226
626.08	10577.2	103654	193455
625.08	12228.2	103837	193080
624.08	13003.8	106283	192696
623.08	10579.4	104612	191699
622.08	9973.7	105085	190513
621.08	10209.5	105782	191950
620.08	9660.5	104062	193030
619.08	11010.6	104330	193608
618.08	12524.4	104341	192952
617.08	12472.2	103408	190591
616.08	11266.1	104121	190562
615.08	11291.7	105889	192196
614.08	11268.8	104855	193005
613.08	10527.3	103527	192863
612.08	11054.4	105178	192496
611.08	10710.4	104195	192554
610.08	11083.1	106134	192317
609.08	12363.8	105617	192752
608.08	12018.9	105433	192578
607.08	11507.2	105084	192538
606.08	12338.2	106086	192417
605.08	12433.5	104589	192903
604.08	12327.3	104542	193696
603.08	12437.8	106111	193451
602.08	11487.3	106118	193856
601.08	11765	105167	193652
600.08	12356.9	105631	193495
599.08	12217.3	107622	194006
598.08	12965.6	107656	193349
597.08	13912.3	104963	193994
596.08	12695.1	105858	194026
595.08	11687.8	105256	192533
594.08	12572.1	105097	193702
593.08	12712.5	106234	194988
592.08	13440	105686	193456
591.08	14722.7	107317	193676
590.08	14608.5	107809	195402
589.08	13022.9	107667	194175
588.08	11754	106082	193097
587.08	14249.9	107251	195023
586.08	15393.2	106511	194848
585.08	13498.1	106765	193633
584.08	13598.5	107869	194581
583.08	14744.9	108683	195421
582.08	14829.1	107623	194340
581.08	14471.1	105333	194418
580.08	14925.5	106718	194780
579.08	14666.8	106149	194809
578.08	13732	107803	194337
577.08	13489.6	106584	193719
576.08	13712.9	107276	195352
575.08	13055.4	106344	196515
574.08	14133.4	107192	193862
573.08	14679	108168	193125
572.08	14441.9	107413	194861
571.08	15058	107160	194460
570.08	13554.1	107848	193597
569.08	13822.9	107086	194737
568.08	16070.4	108829	195500
567.08	16585.9	109783	193946
566.08	15565.8	107086	194779
565.08	15430.2	107690	195688
564.08	16241.2	108074	195472
563.08	16780.4	108706	197591
562.08	16451.5	107440	197672
561.08	17236.9	109550	197793
560.08	17604.2	110714	198577
559.08	16188.9	110670	199237
558.08	16738.3	112268	199549
557.08	17963.6	110788	199895
556.08	15597.4	109024	200906
555.08	14417.1	110410	199991
554.08	15874.2	109748	198786
553.08	15732.6	108026	197131
552.08	15449.4	107309	194998
551.08	14780.8	108293	194678
550.08	14451.7	106605	194634
549.08	14833.5	107522	193798
548.08	14055.3	106677	192215
547.08	13822.7	108108	190883
546.08	14670	109263	190724
545.08	14541.4	106926	190654
544.08	13353.8	106441	189858
543.08	12474.4	107544	189846
542.08	12389.9	106375	189230
541.08	13696.2	107278	189405
540.08	15108.5	109010	189131
539.08	14562.7	109805	190410
538.08	15080	109167	191629
537.08	17117.8	109532	193234
536.08	20770.5	111835	199131
535.08	30239	114652	211507
534.08	46562.8	126495	240402
533.08	54773.7	144038	267347
532.08	46735.2	149074	261544
531.08	29655.4	137284	233750
530.08	16087.3	118161	205185
529.08	11252	105640	188483
528.08	10457.3	102528	184223
527.08	10125.9	101092	183668
526.08	8834.7	102976	183157
525.08	9443.6	103067	183486
524.08	10045.8	103694	182826
523.08	9856	103281	183236
522.08	9563.8	102948	183531
521.08	9614.3	101762	182925
520.08	9691.8	102590	181808
519.08	8441.1	103238	181342
518.08	9406.8	101924	182189
517.08	10456	103438	182818
516.08	10090.8	104445	182080
515.08	10975.6	104358	182921
514.08	10892.9	103117	183364
513.08	10152.1	103623	182503
512.08	10092.3	102843	183023
511.08	11014.6	102981	182856
510.08	11373.6	104760	183221
509.08	9900.2	103101	183532
508.08	10436	104614	182670
507.08	11298.9	104303	183177
506.08	10161.3	104603	183086
505.08	10508.5	105531	181862
504.08	11069.3	104375	182283
503.08	10679.9	104915	182646
502.08	10749.1	103078	182776
501.08	11176.8	104614	183166
500.08	11693.9	106172	183284
499.08	11782.5	103969	183469
498.08	10824.6	106764	183784
497.08	10885.8	105835	183574
496.08	11485.7	106124	183985
495.08	11178.8	105942	183996
494.08	9910	105915	183099
493.08	10354.8	103628	183171
492.08	12060.1	104482	183540
491.08	11127.9	104721	183432
490.08	10606.4	103979	183891
489.08	12674.5	104435	185595
488.08	13402.8	103005	184897
487.08	12383.6	106525	184505
486.08	11759	104352	185671
485.08	11602.1	104061	185614
484.08	11383.5	104793	184721
483.08	11523	104090	184968
482.08	11567.4	103498	185988
481.08	11698	105185	185613
480.08	12599	107220	185789
479.08	12255.3	106995	185203
478.08	12012.1	104650	184996
477.08	11770.9	104842	185860
476.08	11212.5	104609	185816
475.08	11789.5	105888	185040
474.08	12243.6	104650	184735
473.08	12814	107737	184408
472.08	12504.8	104183	184451
471.08	11876.2	105376	184836
470.08	13764.1	105255	184150
469.08	14987.4	106428	184069
468.08	13932.9	106648	185327
467.08	12642.5	106998	185202
466.08	12650.8	108053	185005
465.08	13364.3	107281	185682
464.08	13459.2	106309	186136
463.08	13554.2	106764	185898
462.08	13763.7	106670	185999
461.08	14100.3	106873	186208
460.08	13246.7	106698	185299
459.08	13455	105788	185592
458.08	13877.4	106118	185256
457.08	13354.4	105984	185562
456.08	13948.1	106481	186220
455.08	13499.6	106821	186731
454.08	13963.2	107613	187119
453.08	14776.7	106787	186175
452.08	14535	105902	186246
451.08	14720.9	107259	187253
450.08	14380.9	107229	186930
449.08	14485.3	108505	185721
448.08	14493.5	107197	186124
447.08	14888.5	107698	187025
446.08	14939.5	106737	186596
445.08	13972.6	106331	187796
444.08	13532.3	107351	188529
443.08	12807.2	108229	187822
442.08	14207.3	108258	186796
441.08	16103.6	106997	185910
440.08	17388.8	107697	186069
439.08	15763.8	107879	186625
438.08	13748.2	108699	187013
437.08	14535.1	109168	187470
436.08	15392.5	108684	188335
435.08	16972.4	108642	188287
434.08	16211.2	108370	188265
433.08	15413.4	109999	188352
432.08	16598.4	109642	188400
431.08	16004.6	110041	188838
430.08	15870.8	110284	189448
429.08	17524.7	108830	190158
428.08	17517.8	109306	188865
427.08	16297	109853	188866
426.08	16412.2	109016	189170
425.08	17186.1	108975	188435
424.08	16234.8	109448	188423
423.08	16087.9	110189	188904
422.08	16320.2	108191	188666
421.08	16888.9	107825	188176
420.08	16486.3	108622	188472
419.08	16232	107629	189145
418.08	17374.9	106523	189169
417.08	17282.1	105127	189848
416.08	17763.8	106043	189945
415.08	17000.5	105434	189788
414.08	16129.6	104700	190454
413.08	17013.8	106539	190348
412.08	18638.8	106718	189638
411.08	18420.8	104534	189434
410.08	16723	104584	189166
409.08	17394	106612	188744
408.08	17762.7	105788	189946
407.08	17686.5	108903	190206
406.08	18330.9	110386	190098
405.08	18003	112330	190001
404.08	18987.3	111694	190676
403.08	19408	116206	192131
402.08	19520.3	125143	193055
401.08	19350.6	142493	192584
400.08	18578	139676	191977
399.08	19587	135992	191146
398.08	19526.5	135864	190428
397.08	19090.4	110451	190350
396.08	19990.9	99642.8	190526
395.08	20299.4	98838.9	191494
394.08	18726.8	99675.6	191100
393.08	17457.2	99321.9	190704
392.08	18500.2	98266	191214
391.08	19211.3	100240	192071
390.08	18701.6	98151.2	192120
389.08	18006.5	99407.5	191698
388.08	19092.8	99562.6	192047
387.08	19590.2	100506	191289
386.08	19515.6	100674	190766
385.08	19162.2	100217	191758
384.08	18934	101464	192061
383.08	19428.1	100691	191851
382.08	18975.5	101444	192119
381.08	20135.4	98551.3	192283
380.08	21293.7	100911	190903
379.08	21120.5	99821.8	191486
378.08	21643.1	101252	192442
377.08	22144.2	100525	193196
376.08	21037.9	99392.1	193667
375.08	20983.7	101780	192898
374.08	21271.4	101741	192511
373.08	19830.3	101284	192936
372.08	21118.7	100774	193474
371.08	23286.7	101303	192787
370.08	22481.4	101712	192358
369.08	21262.3	101300	192984
368.08	21904.3	101254	193159
367.08	21570.5	100913	193760
366.08	20477.6	101959	192388
365.08	20458.1	101873	192220
364.08	21208.6	100866	192140
363.08	20582.2	102563	192191
362.08	20468.3	101680	193271
361.08	21660.3	104253	194953
360.08	21215.6	104164	195824
359.08	22039.8	101925	195720
358.08	22167.3	103190	195824
357.08	21728.1	103720	194972
356.08	22548.2	102541	195463
355.08	22710.8	102610	195293
354.08	21432.6	103952	194918
353.08	21870.5	103784	195293
352.08	23297.6	102964	195392
351.08	23022.8	103311	195804
350.08	22742.3	103967	196073
349.08	23766.6	102804	197140
348.08	24546.6	102710	196595
347.08	24074.2	105556	197091
346.08	23251.4	100955	196102
345.08	23349.8	103370	194723
344.08	24353.5	104259	195342
343.08	23682.9	104793	196171
342.08	22288.1	104568	197896
341.08	22892.2	105132	197594
340.08	23622.9	105085	196475
339.08	24655.4	104329	197248
338.08	25011.2	104160	197032
337.08	24514.7	105637	197168
336.08	24592.1	104662	198531
335.08	23919.6	104807	197051
334.08	22021.3	103438	196266
333.08	22896.7	103723	197328
332.08	24366.8	103566	195489
331.08	23162.5	103424	194900
330.08	22827.8	103483	196152
329.08	23847.5	103324	195734
328.08	23389.8	103878	195045
327.08	22171.8	105009	196373
326.08	23250.5	105010	196586
325.08	25923.7	104383	197554
324.08	26551.2	106757	198634
323.08	25872.8	106239	198620
322.08	25986.1	106846	199114
321.08	27169.9	107858	200109
320.08	28538.3	107924	199783
319.08	27391	109251	199078
318.08	27930.1	109096	199593
317.08	29433	109022	201024
316.08	29324.5	106854	201399
315.08	29743	108924	202477
314.08	29700.4	111049	201997
313.08	30686.2	110025	200979
312.08	31410	110758	201634
311.08	30722.1	109230	202156
310.08	28935	106431	201536
309.08	24819.3	105232	200594
308.08	23461	104217	197532
307.08	23347.3	100761	195567
306.08	19246.3	99531.6	193886
305.08	15523.1	95168.7	191251
304.08	12685.1	92859.2	188016
303.08	9093	91472.6	184143
302.08	5390.2	89293.9	181185
301.08	2101.2	85229.2	177954
300.08	711.4	84732.6	175475
299.08	-1167.4	82664.4	173517
298.08	-2488.2	82895.6	170994
297.08	-142.5	81376.9	170884
296.08	2393.4	83867.8	173055
295.08	4059.7	85093.5	175109
294.08	8272.9	87716.1	176101
293.08	12873	91536.7	180074
292.08	16057.4	96359.4	186300
291.08	21580.9	102904	193372
290.08	28519.2	108798	199805
289.08	32696	115834	204766
288.08	41313	132572	216107
287.08	68920	167565	245345
286.08	179457	250770	348390
285.08	335288	375271	486955
284.08	220495	259500	388406
283.08	3310.5	81236.7	178754
282.08	-31848.1	55169.6	145448
281.08	-36631.5	51489.1	141036
280.08	-38335.1	50594.4	138915
279.08	-39138.1	49354.4	138072
278.08	-39587.2	48630.8	137407
277.08	-40143.8	49120.6	137321
276.08	-40210.6	48363.6	137478
275.08	-40038.7	48559.7	137708
274.08	-40227.8	48597.2	137841
273.08	-40299.2	49005.8	137934
272.08	-40284.9	48976	137668
271.08	-40288.1	48637.5	137265
270.08	-40087.2	48685.2	137354
269.08	-39996.6	48525	137644
268.08	-40331.3	48398.6	137622
267.08	-40589.5	48343.2	137756
266.08	-40648.9	48170.8	137752
265.08	-40668.2	48452.7	137457
264.08	-40685.6	48455.5	137159
263.08	-40638.4	47993.8	137131
262.08	-40457.6	47850.7	137404
261.08	-40561.2	48265.7	137657
260.08	-40553.1	48530.7	137161
259.08	-40201.3	49004.3	136888
258.08	-40313.1	48405.5	137460
257.08	-40499.3	48311	137483
256.08	-40286.6	48449.2	137485
255.08	-40533.7	49052.7	137482
254.08	-40525.8	48813.7	137226
253.08	-40381.1	48474.6	136905
252.08	-40539.5	48105.2	137105
251.08	-40704.8	47953.3	137641
250.08	-40848.4	48368.2	137337
249.08	-40712.3	48125.5	136981
248.08	-40627.7	48606.5	137111
247.08	-40553.8	48485	137350
246.08	-40724.7	48093.7	137466
245.08	-40745.1	48354	136953
244.08	-40544.1	48233.1	137365
243.08	-40432.7	48306.7	138000
242.08	-40569.7	48251.7	137911
241.08	-40885.2	48208.9	137777
240.08	-40672.3	48355.1	137792
239.08	-40727	48500.5	137618
238.08	-40934.6	48128.2	137548
237.08	-40750.1	48666.7	137747
236.08	-40913.4	48509	137800
235.08	-41071.9	48119.8	137615
234.08	-40798.1	48145.1	137409
233.08	-40342.2	47800.5	137275
232.08	-40299.7	48243.7	137501
231.08	-40479.9	48556.4	137685
230.08	-40643.2	48793.4	137821
229.08	-40404.1	48674.1	137809
228.08	-40257.2	48351.2	137715
227.08	-40526.9	48315.9	137927
226.08	-40381.4	48367.4	137540
225.08	-40742.7	48037.2	137495
224.08	-41115	48225.4	137464
223.08	-40861.4	48163.1	137369
222.08	-40653.1	48547.8	137577
221.08	-40824.2	48557.8	138091
220.08	-40821.4	48501.4	138003
219.08	-40521.1	48233.6	137875
218.08	-40663.2	48268.7	138075
217.08	-40750.5	48390.8	137905
216.08	-40637.3	48026.2	137920
215.08	-40681.4	48438.7	138164
214.08	-40558.2	48485.6	137957
213.08	-40483.7	47997.2	137644
212.08	-40534.2	48531.6	137560
211.08	-40436.5	48142.4	137745
210.08	-40647.5	48395.2	137875
209.08	-40849.8	48749.8	137410
208.08	-40776.5	48068.7	137419
207.08	-40679.7	48210.2	137533
206.08	-40640	48127.3	137476
205.08	-40600.2	48091.9	137391
204.08	-40233.7	47923.9	137045
203.08	-40213.9	48377.1	137014
202.08	-40521.2	48625.5	136950
201.08	-40598.8	48679.3	136962
200.08	-40546.9	48830.6	137050
199.08	-40491.1	48971.3	136683
198.08	-40530.1	48645.9	136954
197.08	-40814.1	48503	137590
196.08	-41081.5	48567.7	137985
195.08	-40884	48515.3	138212
194.08	-40454.3	48275.5	139155
193.08	-40360.9	49040.7	141432
192.08	-40485	48522.3	143855
191.08	-40445.1	48645.6	145180
190.08	-40228.3	48634.2	144220
189.08	-40338.5	48664	141174
188.08	-40510.6	48320.2	138794
187.08	-40581.3	48485	137615
186.08	-40441.4	48933.4	136598
185.08	-40284.2	48475.6	136501
184.08	-40501.8	48966.7	136606
183.08	-40046.3	48198.4	136364
182.08	-39727.6	48315.9	136238
181.08	-40010.6	48244.4	136091
180.08	-40362.6	48796.3	135911
179.08	-40875.2	47950.7	135994
178.08	-40958.9	48081.6	136257
177.08	-40907.3	47879.1	136265
176.08	-41149.4	48130.6	136008
175.08	-41079.9	48237.1	136123
174.08	-40888.1	47785.4	136426
173.08	-41179.5	48160	135966
172.08	-41329	47997.2	135715
171.08	-41207	48242.9	136009
170.08	-41101.9	48449.5	136040
169.08	-40919.9	48659.9	135940
168.08	-40941.8	48490	135721
167.08	-40908	48498	135848
166.08	-40846.2	48763	135831
165.08	-40957.7	48002.4	135842
164.08	-41132.9	48167.8	136107
163.08	-41253.2	48861	135831
162.08	-41507.6	48281.7	135642
161.08	-41674.1	48318.1	135829
160.08	-41313.5	48128.3	136404
159.08	-41137.1	48142.1	136559
158.08	-41374.9	48557.7	136307
157.08	-41112.2	48692.3	136357
156.08	-40850.8	48615.8	136609
155.08	-40554.2	47974.8	136830
154.08	-39595	48265.3	136826
153.08	-39511.3	48740.1	136656
152.08	-40331.9	48930.7	136597
151.08	-40831.3	48442.8	135857
150.08	-41213.1	47971.3	135439
149.08	-41234.9	48254.2	135429
148.08	-41000.4	48311.1	135140
147.08	-41140.8	48588.9	135008
146.08	-41147.5	48149.7	134846
145.08	-41204.5	48242.6	134870
144.08	-41287.2	48567.6	134616
143.08	-41202	48301.1	134606
142.08	-41146.5	48269.6	134924
141.08	-41057.1	48017.1	135034
140.08	-41023.9	48102.5	135256
139.08	-40982	48086.8	135792
138.08	-41223	48286.4	135959
137.08	-41481.9	48456.5	136226
136.08	-41268.8	48340.6	137701
135.08	-41170.7	48316.4	141868
134.08	-41359.5	48288.1	147104
133.08	-41541.4	48317.5	147306
132.08	-41488.9	48572.2	141274
131.08	-41404.5	47745.9	135630
130.08	-41052.2	48081.4	133970
129.08	-40902.1	48033.9	133746
128.08	-40997	48106.8	133855
127.08	-41100.1	48388.8	134105
126.08	-41317.1	48177.3	133928
125.08	-41120.3	48265.2	133873
124.08	-40718.7	48082.3	133683
123.08	-40776	48437.6	133683
122.08	-40778.4	48611.5	134233
121.08	-40535	48528.1	134839
120.08	-40532.9	48333	134959
119.08	-40793.1	48230.6	134478
118.08	-41094.9	48082.2	133925
117.08	-41459.3	48295.9	133769
116.08	-41657.9	48392.8	133661
115.08	-41473.3	48021.7	133322
114.08	-41347.8	48350.7	133317
113.08	-41116.6	48013	133508
112.08	-41232.8	48424.1	133683
111.08	-41576.6	48521.1	133667
110.08	-41391.6	49079.6	133606
109.08	-41131.7	48964.1	133720
108.08	-41192.1	48583.3	133492
107.08	-41288.5	48277.2	133213
106.08	-41086.5	48402.2	133875
105.08	-40911.9	48576.4	133997
104.08	-40530.8	48328.7	133754
103.08	-39748.1	49054.5	134062
102.08	-39600.7	48761.4	134353
101.08	-40789.1	49079.1	133905
100.08	-41387	48016	133407
99.08	-41250	47990.9	133535
98.08	-41391.5	48410	133497
97.08	-41154.8	48299.6	133379
96.08	-40858.5	48274.3	133671
95.08	-40992.1	48102.5	133734
94.08	-41248.9	48180.5	133584
93.08	-41189.9	48380.3	133999
92.08	-41404.5	48345.7	133892
91.08	-41418.5	48439.9	133418
90.08	-41422.9	48223.2	133533
89.08	-41755.3	48526.8	133576
88.08	-41560.6	48107	133784
87.08	-41349.4	48941.7	133920
86.08	-41424.8	48719.5	133754
85.08	-41387.9	49023	133755
84.08	-41624.7	47855.7	133598
83.08	-41675.8	48513.8	133551
82.08	-41344.3	48393.2	133688
81.08	-41363.7	48603.6	133778
80.08	-41363.7	48318.3	133751
79.08	-41145.2	48257.4	133845
78.08	-41060.1	48240.4	133946
77.08	-40734.4	48441.1	134161
76.08	-40550.4	48439.3	134683
75.08	-40917	48544.3	134959
74.08	-41157.8	48697.9	134335
73.08	-41260.3	48895.7	133939
72.08	-41291.1	48730.2	133655
71.08	-40978	49143.6	133400
70.08	-40625.3	48865.4	133429
69.08	-40332.4	48995.3	133596
68.08	-40423.3	48754	133496
67.08	-40968.4	48754.8	133486
66.08	-41095.1	48901.5	133700
65.08	-41183.6	48750.3	134031
64.08	-41479.1	48650.7	134148
63.08	-41398.9	49016.9	134217
62.08	-41610.5	48514	134095
61.08	-41841.3	49087.8	133829
60.08	-41679.6	48245	133745
59.08	-41523.1	48430.6	134077
58.08	-41666.6	48350.9	134275
57.08	-41518.2	49031.3	133843
56.08	-41282.8	48664.4	133687
55.08	-41308.3	48320.4	133721
54.08	-41273.6	48907.6	133584
53.08	-41238.5	48750.3	133958
52.08	-41140.2	48509.5	134351
51.08	-41187.8	49132.8	134557
50.08	-41465.1	49121.6	134373
49.08	-41318.2	49727.6	134090
48.08	-41059.6	49002.1	133965
47.08	-40894.6	48925.7	134030
46.08	-40882.4	48853.3	134128
45.08	-40922.6	48766.1	134001
44.08	-41025.4	48306.1	133903
43.08	-41060.3	48566.2	133642
42.08	-41148.2	48084.2	133786
41.08	-41591.6	48481.2	133781
40.08	-41485.8	48685.8	133985
39.08	-41360	48523.5	134186
38.08	-41571.6	48324.2	133670
37.08	-41431.3	48324.2	133653
36.08	-41333.2	48352.3	133810
35.08	-41090.6	48426.2	134170
34.08	-40768.8	48761.1	133884
33.08	-40918.3	48625.9	133589
32.08	-40981.8	48930.9	133673
31.08	-40923.2	48508.8	133424
30.08	-40688	48676.8	133473
29.08	-40817.9	49154.7	133966
28.08	-40825.9	49312.2	134385
27.08	-40692	49822	134934
26.08	-40727	49810.6	135333
25.08	-40842.9	49478.7	135393
24.08	-41235.6	49669.9	135243
23.08	-40742.3	50208.5	134879
22.08	-40393.3	49844.4	134959
21.08	-40014.7	49981.6	134994
20.08	-39201.5	50290.1	135259
19.08	-39216.6	50275.8	135794
18.08	-38580.7	50492.8	135650
17.08	-38564.6	50109.4	135560
16.08	-39862.9	49384.1	134865
15.08	-40477.6	49275.4	134263
14.08	-40704.6	49063.2	134308
13.08	-41011.5	48606.3	134338
12.08	-41693.4	47949.1	133771
11.08	-41949.4	48057.5	133414
10.08	-41766.6	47632	133309
9.08	-42181.4	47486.9	132885
8.08	-42786	46688.9	132399
7.08	-43130.7	46583.6	131913
6.08	-43441.1	46672.2	131451
5.08	-43886.3	46368.5	131095
4.08	-44198.2	46136.6	130623
3.08	-44488.5	45705	130351
2.08	-44701.4	45250.8	130234
1.08	-44855	45124.6	130058
0.08	-44909.2	45087.6	130036
-0.92	-44941.8	45022.3	130033
-1.92	-44988.8	45022.8	130046
-2.92	-44966	45026.9	130046
-3.92	-44976.7	45088.6	130046
-4.92	-44988.8	45047.3	130046
-5.92	-44977.1	45068.7	130026
-6.92	-44988.3	45018.4	130000
-7.92	-45000	45000	130000
-8.92	-45000	45000	130000
-9.92	-45000	45000	130000

## Sheet: Supplementary Figure 2
Supplementary Figure 2a. N2 adsorption-desorption isotherms														Supplementary Figure 2b. Pore size distributions
Fe-C900-PCC				Fe-N900-PCC				Fe-P900-PCC						Fe-C900-PCC		Fe-N900-PCC		Fe-P900-PCC
Relative pressure (P/P0)	Adsorbed amount (cm-3g-1)	Relative pressure (P/P0)	Adsorbed amount (cm-3g-1)	Relative pressure (P/P0)	Adsorbed amount (cm-3g-1)	Relative pressure (P/P0)	Adsorbed amount (cm-3g-1)	Relative pressure (P/P0)	Adsorbed amount (cm-3g-1)	Relative pressure (P/P0)	Adsorbed amount (cm-3g-1)			Pore diameter (nm)	Differential pore volume (cm-3g-1)	Pore diameter (nm)	Differential pore volume (cm-3g-1)	Pore diameter (nm)	Differential pore volume (cm-3g-1)
2.12172e-06	845.025	0.99466	1710.82	2.81374e-06	431.024	0.99981	1148.32	2.34138e-06	3.02471	0.99926	854.075			0.46464	0	0.50039	0	0.46464	0
1.04283e-06	848.057	0.97348	1707.67	1.87212e-06	434.054	0.98611	1126.9	1.55033e-06	6.05466	0.98595	832.151			0.50039	0	0.53613	0	0.50039	0
8.13528e-07	851.088	0.93976	1695.45	1.47416e-06	437.082	0.96331	1125.14	1.20669e-06	9.08303	0.96631	824.766			0.53613	0	0.58974	0	0.53613	0
6.93311e-07	854.119	0.92064	1674.08	1.26343e-06	440.112	0.94047	1112.37	1.05629e-06	12.1122	0.94823	799.503			0.58974	0	0.64335	0	0.58974	0
6.14724e-07	857.151	0.88803	1658.83	1.18336e-06	443.141	0.91747	1105.14	9.84395e-07	15.1413	0.92507	710.406			0.64335	0	0.6791	0	0.64335	0
5.87539e-07	860.181	0.86202	1650.79	1.22475e-06	446.17	0.90093	1102.64	1.07747e-06	18.1708	0.90222	629.093			0.6791	0.47842	0.73271	0.46422	0.6791	0.45648
5.93449e-07	863.211	0.85206	1647.72	1.44534e-06	449.198	0.8762	1099.4	1.17855e-06	21.1998	0.88055	549.546			0.73271	0.4218	0.80419	0.63655	0.73271	0.34911
6.6999e-07	866.241	0.82342	1640.64	1.80683e-06	452.226	0.84929	1095.92	1.44562e-06	24.2287	0.84876	433.107			0.80419	0.43809	0.85781	0	0.80419	0.60783
7.60408e-07	869.271	0.79977	1635.98	2.33681e-06	455.252	0.82422	1092.57	1.82577e-06	27.2559	0.82753	362.156			0.85781	0	0.92929	0	0.85781	0.08608
8.88008e-07	872.301	0.75624	1616.07	3.02164e-06	458.275	0.79954	1088.54	2.47254e-06	30.2814	0.79928	292.452			0.92929	0	1.00077	0	0.92929	0
1.07542e-06	875.33	0.70613	1259.44	3.98399e-06	461.296	0.74905	1007.82	3.36339e-06	33.3026	0.73585	232.128			1.00077	0	1.09013	0	1.00077	0
1.3772e-06	878.359	0.63403	1175.4	5.25235e-06	464.313	0.70118	847.587	4.50425e-06	36.3217	0.69028	218.581			1.09013	0	1.17948	0.50309	1.09013	0.19358
1.83351e-06	881.385	0.59162	1159.72	6.88199e-06	467.325	0.64977	732.344	6.04969e-06	39.3351	0.63759	208.96			1.17948	1.00519	1.26884	0.43258	1.17948	0.60318
2.43204e-06	884.41	0.53976	1146.77	8.95296e-06	470.335	0.58975	692.1	8.10099e-06	42.3462	0.60187	203.765			1.26884	0.53988	1.35819	0.22314	1.26884	0.29397
3.27895e-06	887.434	0.50168	1138.77	1.15153e-05	473.344	0.53987	678.632	1.04606e-05	45.3567	0.54891	197.304			1.35819	0.26862	1.48329	0.26576	1.35819	0.18496
4.23832e-06	890.453	0.44993	1127.86	1.47052e-05	476.353	0.48793	668.481	1.34178e-05	48.3671	0.49894	191.883			1.48329	0.29021	1.59052	0.1906	1.48329	0.14209
5.49362e-06	893.468	0.39987	1115.8	1.86461e-05	479.363	0.45172	661.357	1.7263e-05	51.3767	0.4489	186.726			1.59052	0.13127	1.71561	0.11465	1.59052	0
7.05017e-06	896.478	0.34724	1104.98	2.35376e-05	482.377	0.39856	651.783	2.21013e-05	54.3897	0.39886	181.953			1.71561	0	1.85858	0	1.71561	0
8.97381e-06	899.487	0.30015	1095.63	2.96344e-05	485.399	0.34928	643.977	2.82241e-05	57.4128	0.34928	177.277			1.85858	0	2.00155	0	1.85858	0
1.13364e-05	902.496	0.24963	1085.54	3.70813e-05	488.418	0.29974	636.324	3.59761e-05	60.4322	0.29907	172.748			2.00155	0	2.16239	0	2.00155	0
1.42224e-05	905.504	0.19963	1075.37	4.61308e-05	491.435	0.24961	628.361	4.5821e-05	63.4487	0.2495	168.215			2.16239	0	2.3411	0.05929	2.16239	0
1.777e-05	908.514	0.14299	1063.24	5.77646e-05	494.448	0.19961	620.036	5.8365e-05	66.4605	0.1996	163.465			2.3411	0	2.5198	0.17858	2.3411	0
2.21218e-05	911.528	0.08066	1048.03	7.18519e-05	497.457	0.14471	610.118	7.50263e-05	69.4665	0.13981	157.385			2.5198	0.13745	2.73426	0.24629	2.5198	0
2.74536e-05	914.551		--	8.94733e-05	500.461	0.08073	596.339	9.61858e-05	72.4636	0.0804	150.29			2.73426	0.29827	2.94871	0.21542	2.73426	0
3.3922e-05	917.571		--	0.000111382	503.456		--	0.000124107	75.4499					2.94871	0.27858	3.18103	0.19012	2.94871	0.07526
4.16999e-05	920.591		--	0.00013916	506.441		--	0.000159667	78.4248					3.18103	0.25911	3.43122	0.18345	3.18103	0.06574
5.12229e-05	923.606		--	0.000173562	509.417		--	0.000204894	81.3858					3.43122	0.25822	3.69929	0.12641	3.43122	0.03788
6.28164e-05	926.62		--	0.000216502	512.38		--	0.000261212	84.3324					3.69929	0.17393	4.00309	0.14832	3.69929	0.00775
7.66147e-05	929.629		--	0.000268409	515.331		--	0.000332239	87.2567					4.00309	0.18391	4.32477	0.19488	4.00309	0.02422
9.30397e-05	932.632		--	0.000334075	518.262		--	0.000423375	90.1543					4.32477	0.22235	4.66432	0.23906	4.32477	0.04926
0.000112658	935.631		--	0.000417329	521.168		--	0.000545166	93.1139					4.66432	0.24768	5.03961	0.26896	4.66432	0.08337
0.000136369	938.623		--	0.000518256	524.048		--	0.000700536	96.043					5.03961	0.26134	5.43277	0.28429	5.03961	0.09573
0.000163838	941.607		--	0.0006434	526.893		--	0.000902374	98.9272					5.43277	0.2541	5.87954	0.29333	5.43277	0.10354
0.000196749	944.585		--	0.000808249	529.791		--	0.00116	101.752					5.87954	0.24307	6.34419	0.34597	5.87954	0.10312
0.000235437	947.555		--	0.00101	532.651		--	0.0015	104.505					6.34419	0.28409	6.84458	0.42221	6.34419	0.12086
0.000281089	950.515		--	0.00127	535.459		--	0.00192	107.166					6.84458	0.36149	7.39858	0.42935	6.84458	0.14785
0.000331725	953.465		--	0.00159	538.201		--	0.00244	109.73					7.39858	0.38947	7.98832	0.55141	7.39858	0.16267
0.000390866	956.405		--	0.00197	540.877		--	0.00308	112.174					7.98832	0.53279	8.63167	0.90776	7.98832	0.20157
0.000468355	959.318		--	0.00244	543.464		--	0.00384	114.499					8.63167	0.93611	9.31077	1.14753	8.63167	0.33772
0.000557596	962.213		--	0.003	545.963		--	0.00472	116.68					9.31077	1.26351	10.0613	1.31736	9.31077	0.39322
0.000662193	965.085		--	0.00365	548.356		--	0.00576	118.686					10.0613	1.48436	10.8655	2.1402	10.0613	0.42124
0.000784962	967.932		--	0.00442	550.629		--	0.00718	120.855					10.8655	2.51873	11.7233	3.41381	10.8655	0.56326
0.000933965	970.858		--	0.00527	552.768		--	0.0083	122.335					11.7233	4.42328	12.6526	3.92255	11.7233	0.65487
0.00111	973.759		--	0.00625	554.819		--	0.0095	123.725					12.6526	5.29986	13.6713	3.17147	12.6526	1.02624
0.00131	976.631		--	0.00729	556.746		--	0.01076	124.965					13.6713	3.98412	14.7614	2.60746	13.6713	1.49612
0.00155	979.47		--	0.00834	558.337		--	0.02992	134.813					14.7614	3.07967	15.9409	1.26729	14.7614	2.0877
0.00183	982.269		--	0.00937	559.879		--	0.06725	143.185					15.9409	1.54012	17.2097	0.2888	15.9409	2.44456
0.00213	985.063		--	0.01052	561.288		--	0.08001	145.259					17.2097	0.36777	18.5858	0.17913	17.2097	2.65379
0.00251	987.762		--	0.02908	574.735		--	0.10046	148.109					18.5858	0.27029	20.0691	0.13721	18.5858	2.59909
0.00294	990.416		--	0.0573	585.672		--	0.12061	150.634					20.0691	0.24028	21.6596	0.1149	20.0691	2.19433
0.00344	992.992		--	0.07853	591.703		--	0.14085	152.984					21.6596	0.21409	23.3931	0.10551	21.6596	1.75485
0.00401	995.488		--	0.10012	596.949		--	0.1611	155.246					23.3931	0.19219	25.2517	0.10379	23.3931	1.57033
0.00467	997.89		--	0.12023	601.362		--	0.18129	157.405					25.2517	0.17239	27.2711	0.10557	25.2517	1.42579
0.0054	1000.18		--	0.1404	605.453		--	0.20131	159.483					27.2711	0.15334	29.4513	0.0819	27.2711	1.28869
0.00619	1002.36		--	0.1606	609.358		--	0.24941	164.263					29.4513	0.10556	31.7924	0.08104	29.4513	0.89148
0.00707	1004.49		--	0.18083	613.098		--	0.30249	169.36					31.7924	0.09587	34.3301	0.1006	31.7924	0.81853
0.00794	1006.3		--	0.20111	616.691		--	0.35099	173.953					34.3301	0.11823	37.0644	0.09147	34.3301	1.00356
0.00888	1008.02		--	0.24858	624.67		--	0.40122	178.709					37.0644	0.14351	40.0309	0.08307	37.0644	0.90882
0.00989	1009.65		--	0.30292	633.368		--	0.45134	183.565					40.0309	0.18258	43.2298	0.05773	40.0309	0.82339
0.01097	1011.15		--	0.35438	641.427		--	0.50153	188.629					43.2298	0.13662	46.6789	0.0528	43.2298	0.56986
0.02875	1026.1		--	0.40054	648.653		--	0.55161	194.133					46.6789	0.11805	50.3961	0.06505	46.6789	0.52471
0.05786	1038.45		--	0.45069	656.651		--	0.60186	200.256					50.3961	0.12062	54.4171	0.05878	50.3961	0.63808
0.07886	1044.98		--	0.50066	665.049		--	0.65188	207.356					54.4171	0.08604	58.7597	0.04069	54.4171	0.53197
0.10028	1050.79		--	0.55075	674.151		--	0.70192	216.061					58.7597	0.05472	63.4419	0.03712	58.7597	0.33964
0.12048	1055.72		--	0.6007	684.337		--	0.75172	227.564					63.4419	0.04531	68.4994	0.04568	63.4419	0.29412
0.14067	1060.43		--	0.65071	696.149		--	0.80091	244.759					68.4994	0.04988	73.9679	0.03161	68.4994	0.34637
0.16091	1064.95		--	0.70033	710.701		--	0.82281	256.395					73.9679	0.03003	79.8653	0.02882	73.9679	0.23245
0.18121	1069.36		--	0.74938	730.899		--	0.84954	278.338					79.8653	0.02245	86.2452	0.00524	79.8653	0.16481
0.20155	1073.67		--	0.79713	764.045		--	0.87194	313.411					86.2452	0.02065	93.1255	0	86.2452	0.11544
0.24846	1083.27		--	0.82123	793.21		--	0.9	418.407					93.1255	0.00299	100.56	0	93.1255	0.04254
0.30331	1094.31		--	0.84526	852.466		--	0.92446	553.302					100.56	0	108.566	0	100.56	0.00945
0.35554	1104.71		--	0.87176	984.883		--	0.94533	651.263					108.566	0	117.233	0	108.566	0.00168
0.40102	1113.8		--	0.89893	1083.57		--	0.97165	774.598					117.233	0	126.58	0	117.233	0.00486
0.4514	1123.82		--	0.95148	1105.95		--	0.98166	813.754					126.58	0	136.677	0	126.58	0.01049
0.5013	1134.01		--	0.98362	1122.4		--	0.99464	832.361					136.677	0	147.596	0	136.677	0.0203
0.55161	1144.64		--	0.99309	1125.83		--	0.99926	854.075					147.596	0	159.355	0.00202	147.596	0.04218
0.60156	1156		--	0.99981	1148.32		--							159.355	0	172.079	0.06012	159.355	0.04308
0.65173	1168.66		--											172.079	0	185.804	0.09655	172.079	0.05352
0.70057	1183.59		--											185.804	0	200.619	0.07586	185.804	0.08404
0.74955	1204.57		--											200.619	0	216.632	0.07007	200.619	0.07124
0.79675	1240.03		--											216.632	0	233.913	0.06574	216.632	0.07772
0.82063	1272.92		--											233.913	0	252.57	0.06057	233.913	0.08207
0.84406	1339.1		--													272.729	0.07452	252.57	0.08417
0.8734	1531.53		--													294.478	0.05155	272.729	0.10473
0.8994	1641.31		--													317.978	0.04751	294.478	0.07246
0.93737	1667.35		--													343.337	0.05848	317.978	0.06678
0.95852	1681.51		--													370.733	0.04045	343.337	0.0822
0.97269	1697.15		--													400.309	0.0491	370.733	0.05685
0.98416	1705.84		--															400.309	0.06901
0.98911	1708.35		--
0.99466	1710.82		--

[truncated: 11 more sheets: Supplementary Figure 3, Supplementary Figure 4, Supplementary Figure 12d, Supplementary Figure 13b, Supplementary Figure 14, Supplementary Figure 16, Supplementary Figure 17, Supplementary Figure 18, Supplementary Figure 19a, Supplementary Figure 19b, Supplementary Figure 19d]
